# Supplementary material for: The role of acyl cycling in endogenous G protein localization
Source: J Biol Chem. 2025 Dec 12;302(2):111045. doi: 10.1016/j.jbc.2025.111045 (PMC12804145; doi:10.1016/j.jbc.2025.111045)
Supplement: Acyl cycling source data and P values [file mmc2.xlsx]

## Sheet: Figure 1
DMSO	2BP	ER-Gi1		P value (one-way ANOVA, Dunnett's)
12.844	13.084	72.466		DMSO vs. 2BP	0.988
15.274	14.799	123.035		DMSO vs. ER-Gi1	<0.0001
19.552	18.201	43.991
29.033	16.749	35.569
11.483	13.426	55.688
15.309	14.986	40.379
26.456	17.301	28.756
16.97	11.596	25.436
18.175	19.377	26.832
19.348	20.062	45.456
10.715	35.16	46.207
19.616	18.105	55.968
24.611	26.625	24.98
24.999	14.145	29.47
24.401	26.361	48.57
23.898	23.507	33.344
14.844	31.792	33.561
21.105	21.127	60.794
24.456	24.849
28.667	20.013
19.84	27.966
29.856	28.629
22.62	28.965
16.405	22.678
24.789	29.449
17.938	20.739
30.419	23.297
20.213	19.367
32.203	23.079
18.342

## Sheet: Figure 2A,B
Time (s)	Net BRET																																					log [Ach] M	control									+atropine
0	0.1984	0.1938	0.188	0.1872	0.2081	0.2013	0.2	0.1962	0.2096	0.2043	0.1988	0.1948	0.2383	0.2322	0.225	0.2192	0.2366	0.2287	0.2246	0.2198	0.2426	0.2351	0.2293	0.2277	0.2531	0.2423	0.2416	0.234	0.2733	0.2638	0.2449	0.2279	0.2626	0.2555	0.2493	0.2437		-4	1.02038	0.997452	0.982166	0.996609	1.03257	0.970924	1.0201	1.05528	0.924623	0.680255	0.619108
0.5	0.1997	0.1919	0.19	0.1872	0.2068	0.2025	0.1989	0.1963	0.21	0.2046	0.1989	0.1934	0.2362	0.2309	0.2252	0.221	0.2387	0.2299	0.2255	0.2204	0.2422	0.2361	0.2328	0.227	0.2527	0.2439	0.2397	0.2339	0.2712	0.2648	0.2421	0.2332	0.2657	0.2542	0.2495	0.2443		-5	0.936306	0.85223	0.886624	0.965786	0.986335	0.986335	0.939698	1.0201	0.874372
1	0.1983	0.1932	0.1897	0.1881	0.2083	0.2026	0.1998	0.1933	0.2105	0.2045	0.1963	0.1941	0.2394	0.232	0.2265	0.2219	0.2376	0.2294	0.2242	0.2225	0.2434	0.2367	0.2317	0.228	0.2519	0.2424	0.2413	0.2328	0.2714	0.2644	0.2432	0.2319	0.264	0.2533	0.2486	0.2439		-6	0.940128	0.871338	0.917198	0.950375	0.934964	0.929826	0.949749	0.909548	0.864322
1.5	0.1985	0.1933	0.1877	0.1882	0.205	0.2012	0.2009	0.196	0.2099	0.2032	0.1997	0.1945	0.2385	0.2314	0.2258	0.2221	0.2379	0.2296	0.223	0.221	0.2434	0.2376	0.231	0.2262	0.2551	0.2434	0.2388	0.2378	0.2712	0.2629	0.2398	0.2321	0.2636	0.2557	0.2487	0.2456		-7	0.856051	0.787261	0.8293	0.83222	0.847632	0.821946	0.809045	0.849246	0.824121
2	0.1979	0.1928	0.189	0.1878	0.2068	0.2008	0.1995	0.1956	0.2114	0.2039	0.2006	0.1928	0.2367	0.2309	0.2253	0.2209	0.2365	0.2304	0.2259	0.2198	0.2439	0.234	0.2314	0.2277	0.2536	0.2435	0.2401	0.2358	0.2706	0.2661	0.2389	0.2298	0.2624	0.2554	0.2473	0.2457		-8	0.687898	0.676433	0.687898	0.683243	0.672968	0.708928	0.663317	0.678392	0.658291
2.5	0.1967	0.1932	0.1892	0.1876	0.2086	0.202	0.1987	0.195	0.2106	0.2028	0.1997	0.1946	0.2395	0.2308	0.2256	0.2223	0.2373	0.2298	0.2259	0.2206	0.2445	0.2362	0.2302	0.2267	0.2526	0.2434	0.2411	0.2341	0.2705	0.262	0.2405	0.2308	0.2626	0.255	0.2475	0.2438		-9	0.62293	0.634395	0.584714	0.626734	0.647282	0.662694	0.532663	0.567839	0.517588
3	0.1977	0.1944	0.1891	0.1876	0.2059	0.2028	0.1995	0.1959	0.2088	0.2056	0.1985	0.1955	0.2387	0.2311	0.2237	0.221	0.2374	0.2288	0.2247	0.2218	0.2432	0.2366	0.2314	0.2276	0.2533	0.2437	0.2387	0.2348	0.2706	0.2642	0.2423	0.2323	0.2617	0.2556	0.2486	0.2439		-10	0.626752	0.611465	0.57707	0.616459	0.601048	0.585636	0.552764	0.557789	0.512563
3.5	0.1974	0.1927	0.1904	0.1869	0.2083	0.2037	0.1978	0.198	0.2066	0.2043	0.1976	0.1959	0.2358	0.23	0.2265	0.2204	0.2367	0.2305	0.2244	0.221	0.2424	0.2357	0.231	0.2264	0.2552	0.2436	0.2394	0.2338	0.2715	0.2629	0.241	0.2372	0.2638	0.253	0.2484	0.2453
4	0.1979	0.1928	0.1881	0.1891	0.2067	0.2022	0.1976	0.1972	0.2115	0.2049	0.2005	0.1949	0.2378	0.2308	0.2243	0.2214	0.236	0.2312	0.2233	0.2223	0.2427	0.2366	0.2313	0.2258	0.2517	0.2445	0.2411	0.2355	0.2724	0.2632	0.2359	0.2316	0.2634	0.2534	0.246	0.2449
4.5	0.1981	0.192	0.19	0.1872	0.2063	0.2038	0.1982	0.1951	0.2113	0.2063	0.1993	0.1928	0.2356	0.2298	0.2261	0.2192	0.2353	0.2289	0.2257	0.2195	0.2438	0.2359	0.2297	0.2261	0.2538	0.2431	0.2381	0.2355	0.2716	0.2629	0.241	0.228	0.262	0.2554	0.2489	0.2456
5	0.1969	0.193	0.1914	0.1869	0.2087	0.2026	0.1981	0.1958	0.2111	0.2056	0.1989	0.1942	0.2369	0.2306	0.2253	0.222	0.2361	0.2293	0.2239	0.2202	0.2434	0.2362	0.2312	0.2283	0.2529	0.2437	0.2405	0.2334	0.271	0.2647	0.2411	0.2294	0.2618	0.2549	0.2462	0.2429
5.5	0.1987	0.1922	0.1884	0.1867	0.2062	0.2019	0.199	0.1929	0.211	0.2045	0.1989	0.1937	0.2369	0.2313	0.2273	0.2206	0.2375	0.2297	0.2252	0.2214	0.243	0.2351	0.2297	0.227	0.2527	0.2435	0.2397	0.2342	0.271	0.2653	0.2392	0.229	0.2645	0.2543	0.2477	0.2449
6	0.1964	0.1938	0.1899	0.1854	0.2064	0.2012	0.199	0.1963	0.2107	0.2031	0.2002	0.1939	0.2375	0.2299	0.2253	0.2201	0.2363	0.2299	0.2245	0.2204	0.2426	0.2359	0.2296	0.2275	0.2511	0.243	0.2403	0.2357	0.2723	0.2627	0.2368	0.2327	0.263	0.2532	0.2492	0.2436
6.5	0.1972	0.1938	0.1879	0.1871	0.2065	0.2015	0.1991	0.1956	0.2122	0.2051	0.1993	0.1939	0.2371	0.2309	0.2243	0.2206	0.2363	0.2283	0.2238	0.2202	0.243	0.2359	0.2326	0.2278	0.2502	0.2429	0.2404	0.2362	0.2716	0.2649	0.2411	0.2276	0.2615	0.2565	0.2479	0.2461
7	0.1986	0.1925	0.1885	0.187	0.2064	0.2023	0.1979	0.1949	0.2081	0.2039	0.1994	0.1966	0.2362	0.2299	0.226	0.2196	0.236	0.23	0.225	0.2225	0.2435	0.2371	0.2319	0.2269	0.2535	0.2437	0.2382	0.2364	0.2701	0.265	0.2398	0.2298	0.2635	0.2552	0.2477	0.2444
7.5	0.1957	0.1913	0.1886	0.1866	0.2079	0.2025	0.1984	0.1943	0.21	0.2034	0.2002	0.1953	0.2363	0.2306	0.224	0.2213	0.2369	0.2292	0.2227	0.2208	0.243	0.2352	0.2304	0.2254	0.2532	0.2413	0.2396	0.2331	0.2717	0.2624	0.2409	0.2348	0.2651	0.2529	0.2481	0.2446
8	0.1971	0.1893	0.1886	0.1871	0.2054	0.2023	0.1981	0.1926	0.2112	0.2036	0.1997	0.195	0.2362	0.2308	0.2256	0.2209	0.2364	0.2289	0.223	0.2214	0.2451	0.2356	0.231	0.2277	0.2553	0.2403	0.2408	0.2333	0.2711	0.2649	0.2405	0.2321	0.2629	0.2567	0.2471	0.243
8.5	0.1965	0.1938	0.1913	0.1901	0.2084	0.202	0.1954	0.1953	0.2098	0.2026	0.1998	0.1947	0.2387	0.2307	0.2264	0.2209	0.2375	0.2289	0.2238	0.2216	0.2419	0.2351	0.2317	0.2272	0.2531	0.2434	0.2417	0.2366	0.2727	0.2644	0.2417	0.2305	0.2634	0.2554	0.2471	0.2433
9	0.1972	0.1934	0.1886	0.1865	0.2056	0.2019	0.1982	0.1952	0.2114	0.2043	0.2008	0.1971	0.2368	0.2308	0.2251	0.2211	0.2362	0.2276	0.2271	0.2205	0.242	0.2367	0.2329	0.2263	0.2529	0.2444	0.2414	0.2327	0.2707	0.2647	0.2382	0.231	0.2634	0.2533	0.2484	0.2444
9.5	0.1952	0.1951	0.1894	0.189	0.2061	0.2018	0.2	0.1974	0.209	0.2044	0.1998	0.1963	0.2376	0.2301	0.2254	0.2218	0.2373	0.231	0.2235	0.2201	0.245	0.2349	0.2319	0.227	0.2539	0.2438	0.2423	0.234	0.2708	0.2631	0.2393	0.2323	0.2626	0.2553	0.2473	0.2452
10	0.1954	0.1916	0.1868	0.1875	0.2056	0.2032	0.1984	0.1961	0.209	0.2025	0.1968	0.1944	0.2373	0.2313	0.2245	0.2214	0.2352	0.2291	0.2243	0.2214	0.2429	0.2359	0.233	0.2264	0.2547	0.2415	0.2406	0.2341	0.2697	0.2644	0.2404	0.2311	0.2617	0.2541	0.247	0.2445
10.5	0.2131	0.2089	0.2082	0.2069	0.2273	0.2217	0.2188	0.2147	0.2295	0.2262	0.2203	0.213	0.2567	0.2505	0.2442	0.2391	0.2576	0.2515	0.2453	0.2442	0.2642	0.2577	0.2555	0.2501	0.2718	0.2619	0.2578	0.2511	0.2938	0.2884	0.2612	0.2667	0.2851	0.2727	0.2666	0.2647
11	0.2445	0.2413	0.2346	0.2352	0.2598	0.2558	0.2511	0.2457	0.2605	0.2619	0.2539	0.2466	0.2904	0.2801	0.2724	0.2707	0.2966	0.2866	0.2809	0.2799	0.2998	0.2951	0.2889	0.2839	0.3036	0.2976	0.2911	0.2883	0.3358	0.3285	0.3033	0.3095	0.3226	0.3163	0.3085	0.2969
11.5	0.2588	0.2508	0.2474	0.2412	0.2743	0.2677	0.2616	0.2571	0.2716	0.2731	0.2658	0.2552	0.301	0.2935	0.2846	0.2792	0.3073	0.2984	0.2926	0.29	0.3146	0.3068	0.2998	0.2961	0.3168	0.3103	0.3002	0.2953	0.3497	0.3431	0.3183	0.3174	0.3353	0.3298	0.3233	0.31
12	0.2602	0.2573	0.2507	0.2459	0.2781	0.2724	0.2675	0.2614	0.2825	0.2747	0.2698	0.2619	0.3094	0.2973	0.2905	0.2846	0.3134	0.3025	0.2965	0.297	0.3204	0.3145	0.3071	0.3005	0.3228	0.3137	0.3071	0.3027	0.3587	0.3486	0.3224	0.3271	0.3445	0.3359	0.3285	0.3163
12.5	0.2642	0.2597	0.2539	0.2497	0.282	0.2749	0.2695	0.2657	0.2872	0.2786	0.2704	0.2658	0.3087	0.301	0.2921	0.2862	0.3159	0.308	0.2996	0.2974	0.3263	0.3176	0.3116	0.3041	0.3287	0.319	0.3061	0.3054	0.3624	0.3519	0.3269	0.3251	0.3479	0.3409	0.3315	0.3188
13	0.267	0.2587	0.2523	0.2527	0.2834	0.2772	0.2701	0.2663	0.2869	0.2829	0.2753	0.2624	0.311	0.3022	0.2935	0.286	0.3196	0.3122	0.3038	0.3011	0.3275	0.3179	0.3114	0.3044	0.3323	0.3177	0.3095	0.3091	0.3653	0.3532	0.3272	0.3249	0.3493	0.3435	0.3341	0.3199
13.5	0.2665	0.2594	0.2575	0.2506	0.2828	0.2783	0.2733	0.2689	0.2878	0.2802	0.2762	0.2673	0.3142	0.3048	0.2944	0.2893	0.3221	0.3111	0.3052	0.3009	0.327	0.322	0.3139	0.3062	0.3309	0.3249	0.3129	0.3096	0.3662	0.3568	0.3298	0.3278	0.3569	0.3445	0.3356	0.3211
14	0.2698	0.262	0.2578	0.2519	0.2857	0.2791	0.275	0.2683	0.2888	0.2829	0.2735	0.2706	0.315	0.304	0.295	0.2909	0.3219	0.3131	0.3065	0.3017	0.3305	0.322	0.3138	0.3082	0.3351	0.322	0.3132	0.3126	0.3711	0.358	0.3289	0.3241	0.3563	0.3448	0.3376	0.3209
14.5	0.2674	0.2631	0.2585	0.2518	0.2876	0.2802	0.2743	0.2691	0.2905	0.2842	0.2761	0.2658	0.3142	0.3057	0.2976	0.2906	0.3242	0.3144	0.3088	0.3033	0.3302	0.3206	0.3159	0.3088	0.3325	0.3238	0.3159	0.3103	0.37	0.3596	0.3317	0.3318	0.3563	0.345	0.3383	0.3245
15	0.2715	0.2612	0.2584	0.2519	0.2876	0.2825	0.2758	0.2718	0.2913	0.2833	0.2753	0.271	0.3169	0.306	0.2977	0.2908	0.325	0.3155	0.3093	0.3051	0.3331	0.3254	0.315	0.3086	0.3311	0.3232	0.3153	0.3117	0.3683	0.3605	0.3328	0.3316	0.3572	0.3456	0.3393	0.3239
15.5	0.2717	0.2622	0.2593	0.252	0.287	0.2833	0.2755	0.2681	0.2925	0.2828	0.2796	0.2713	0.3147	0.3078	0.2991	0.2925	0.3254	0.3135	0.3072	0.3033	0.3317	0.3256	0.3155	0.3115	0.3357	0.3248	0.3173	0.3119	0.372	0.3591	0.3318	0.3238	0.3556	0.3466	0.3405	0.3267
16	0.2701	0.2676	0.2601	0.2541	0.2897	0.2803	0.2766	0.2703	0.2917	0.283	0.2793	0.2685	0.316	0.3076	0.3004	0.2919	0.3249	0.3162	0.3072	0.3039	0.3305	0.3256	0.3178	0.3104	0.3374	0.3284	0.3151	0.3121	0.374	0.3631	0.3321	0.3313	0.354	0.3478	0.3418	0.325
16.5	0.2736	0.2653	0.26	0.2551	0.2865	0.2813	0.2793	0.2714	0.2896	0.2864	0.2778	0.2686	0.3182	0.3077	0.2987	0.2923	0.3262	0.3187	0.3092	0.3047	0.3331	0.3239	0.3198	0.3101	0.3379	0.3275	0.3175	0.3148	0.3725	0.3613	0.3333	0.3298	0.3567	0.3464	0.3399	0.3222
17	0.2707	0.2652	0.2584	0.2548	0.2891	0.2832	0.276	0.2726	0.2917	0.2836	0.2762	0.2679	0.3167	0.308	0.3001	0.2936	0.3255	0.3167	0.3094	0.304	0.3347	0.3262	0.3178	0.3106	0.3353	0.325	0.3151	0.3137	0.3739	0.3621	0.3382	0.3363	0.3574	0.3493	0.3392	0.3242
17.5	0.2709	0.263	0.2614	0.2558	0.293	0.2811	0.276	0.2727	0.2911	0.2849	0.279	0.2695	0.3156	0.3085	0.2992	0.2932	0.3275	0.3174	0.3108	0.3054	0.3328	0.3247	0.317	0.3114	0.3359	0.3285	0.3187	0.3143	0.3738	0.3627	0.3316	0.3276	0.3595	0.347	0.3396	0.323
18	0.271	0.2668	0.2577	0.2548	0.2874	0.285	0.2778	0.2699	0.2912	0.286	0.2804	0.2692	0.3154	0.3106	0.2997	0.2933	0.3266	0.3148	0.3093	0.3051	0.3353	0.324	0.3174	0.3135	0.3393	0.3268	0.3173	0.3137	0.3724	0.3662	0.3347	0.3308	0.3568	0.3476	0.3419	0.3248
18.5	0.2704	0.2641	0.2615	0.2551	0.2888	0.2828	0.2789	0.2741	0.2913	0.2876	0.2782	0.2692	0.3161	0.3094	0.3	0.2964	0.3249	0.3166	0.3107	0.3061	0.3356	0.3272	0.319	0.3116	0.3385	0.3317	0.3198	0.3152	0.3726	0.3637	0.334	0.3309	0.361	0.3484	0.3421	0.3293
19	0.2716	0.2667	0.2611	0.2535	0.2903	0.2823	0.2769	0.2718	0.2939	0.2878	0.2814	0.2721	0.3176	0.31	0.3006	0.294	0.3263	0.3177	0.3101	0.3062	0.3342	0.3239	0.3184	0.3133	0.3385	0.3283	0.3193	0.3135	0.3745	0.3639	0.3387	0.3307	0.3599	0.3497	0.3429	0.3244
19.5	0.2695	0.2655	0.2618	0.2541	0.288	0.2813	0.2767	0.2707	0.2943	0.2857	0.2775	0.2685	0.3184	0.3098	0.2989	0.2954	0.3258	0.3184	0.3095	0.3059	0.3347	0.3264	0.3192	0.3118	0.3391	0.3278	0.3173	0.3125	0.3724	0.3641	0.3364	0.3314	0.3574	0.3505	0.3421	0.3247
20	0.2727	0.264	0.2611	0.2535	0.2907	0.2852	0.277	0.2732	0.2941	0.2866	0.279	0.2701	0.318	0.3084	0.3012	0.2945	0.3253	0.317	0.3092	0.3054	0.3347	0.3273	0.3184	0.3117	0.3395	0.3276	0.3173	0.3149	0.3756	0.3665	0.3354	0.3334	0.3591	0.3471	0.3415	0.3219
20.5	0.273	0.266	0.2604	0.2554	0.2899	0.2822	0.2778	0.2747	0.2954	0.2865	0.2789	0.2691	0.3172	0.3083	0.301	0.2958	0.3256	0.3186	0.3106	0.3064	0.3366	0.3237	0.3191	0.314	0.3389	0.3268	0.3193	0.3145	0.3753	0.3658	0.3349	0.3358	0.3594	0.3468	0.3423	0.3256
21	0.2733	0.2644	0.2604	0.2539	0.2902	0.2837	0.2783	0.2735	0.2916	0.286	0.278	0.2716	0.3179	0.3101	0.3006	0.297	0.3241	0.3182	0.3116	0.304	0.3329	0.3264	0.3181	0.3135	0.3393	0.33	0.3185	0.3151	0.3745	0.3648	0.3346	0.3321	0.3616	0.348	0.3414	0.3256
21.5	0.2729	0.2668	0.2594	0.2567	0.2896	0.2841	0.2789	0.273	0.2926	0.2869	0.2788	0.2726	0.3153	0.3096	0.302	0.2951	0.3277	0.321	0.3108	0.3055	0.3332	0.3265	0.3164	0.3116	0.339	0.3289	0.3204	0.3134	0.3748	0.3658	0.3358	0.3351	0.3602	0.35	0.3404	0.3276
22	0.2678	0.2648	0.2581	0.256	0.2881	0.2815	0.2779	0.2698	0.2919	0.2871	0.2814	0.2704	0.321	0.3112	0.3008	0.295	0.326	0.3195	0.3079	0.3069	0.3357	0.3256	0.3193	0.3136	0.3399	0.3278	0.318	0.316	0.3741	0.3654	0.3306	0.3322	0.3576	0.3504	0.3418	0.3254
22.5	0.2723	0.2663	0.2616	0.257	0.2891	0.2834	0.2777	0.2715	0.2926	0.2854	0.2818	0.2692	0.3174	0.308	0.3006	0.2951	0.3251	0.3206	0.3111	0.3067	0.3351	0.3258	0.3205	0.3134	0.3362	0.3255	0.3169	0.3151	0.3753	0.3682	0.3318	0.3304	0.3611	0.3494	0.3409	0.3256
23	0.272	0.2653	0.2592	0.2552	0.2878	0.2845	0.2775	0.2683	0.2925	0.2846	0.282	0.2735	0.3168	0.3093	0.301	0.2951	0.3263	0.3178	0.3133	0.307	0.3357	0.3255	0.3189	0.3143	0.341	0.3283	0.3178	0.3133	0.3724	0.3662	0.3354	0.333	0.3613	0.3479	0.3415	0.3255
23.5	0.2725	0.2667	0.2599	0.2565	0.289	0.2826	0.2796	0.2728	0.2927	0.2869	0.2769	0.2706	0.3155	0.3104	0.3009	0.2972	0.3263	0.3184	0.3115	0.3066	0.3365	0.3246	0.3184	0.312	0.3381	0.3291	0.3201	0.3157	0.3752	0.3649	0.3342	0.3318	0.3628	0.349	0.3452	0.327
24	0.2715	0.2655	0.259	0.2575	0.2897	0.2834	0.2778	0.2702	0.2942	0.2859	0.2813	0.2728	0.3193	0.3117	0.3013	0.2953	0.3278	0.3193	0.3107	0.3065	0.3341	0.327	0.3194	0.3137	0.3386	0.3267	0.3182	0.3169	0.3743	0.3663	0.335	0.3295	0.3594	0.3496	0.342	0.3292
24.5	0.2721	0.2669	0.2652	0.2576	0.2924	0.2834	0.2774	0.2708	0.2916	0.2842	0.2792	0.2699	0.3168	0.3088	0.3011	0.297	0.3261	0.3195	0.3115	0.3065	0.3344	0.324	0.3188	0.3119	0.3427	0.3256	0.3171	0.3155	0.3764	0.3663	0.3312	0.33	0.3598	0.3489	0.3449	0.3248
25	0.2727	0.2647	0.2603	0.2588	0.2902	0.2839	0.2776	0.2722	0.2924	0.289	0.2828	0.2703	0.3165	0.3087	0.2997	0.2962	0.3256	0.3202	0.3111	0.3038	0.3371	0.3282	0.3197	0.3128	0.3382	0.3268	0.3176	0.3114	0.3731	0.3645	0.3375	0.3363	0.3598	0.3494	0.342	0.3247
25.5	0.2717	0.2672	0.2605	0.2577	0.2914	0.2844	0.2784	0.2715	0.2919	0.2869	0.2802	0.2729	0.3175	0.3093	0.3011	0.2953	0.3259	0.32	0.3106	0.3069	0.3365	0.3259	0.3201	0.3139	0.3416	0.3266	0.3206	0.3177	0.3763	0.3647	0.3336	0.3348	0.359	0.3489	0.3424	0.3286
26	0.2738	0.2643	0.2608	0.2586	0.2901	0.2848	0.2762	0.2747	0.2926	0.2847	0.2818	0.2712	0.3176	0.3099	0.2999	0.2956	0.3264	0.3173	0.3101	0.3048	0.3349	0.3271	0.3192	0.3144	0.3379	0.328	0.3178	0.3145	0.3747	0.3666	0.3356	0.3334	0.3591	0.3511	0.3436	0.3263
26.5	0.2722	0.2673	0.2605	0.2566	0.2921	0.2833	0.2788	0.2709	0.2926	0.2864	0.2797	0.2723	0.3177	0.3133	0.3013	0.2982	0.3265	0.3188	0.311	0.3067	0.3362	0.3244	0.3182	0.3128	0.3392	0.327	0.3198	0.3165	0.375	0.3677	0.338	0.3292	0.3582	0.3497	0.3404	0.3278
27	0.2725	0.2647	0.2608	0.2545	0.29	0.282	0.2773	0.271	0.2928	0.2877	0.2824	0.2714	0.3178	0.31	0.2996	0.2983	0.3286	0.3207	0.3118	0.3064	0.3352	0.3251	0.3216	0.3118	0.3391	0.3274	0.3194	0.3161	0.3755	0.3652	0.3391	0.3384	0.3595	0.3499	0.3422	0.3255
27.5	0.2727	0.2656	0.2622	0.2552	0.2904	0.2829	0.2801	0.2727	0.2925	0.2868	0.2788	0.2708	0.3192	0.3117	0.3004	0.2959	0.3279	0.3174	0.3109	0.3081	0.337	0.327	0.319	0.3145	0.3371	0.3281	0.32	0.3148	0.375	0.367	0.3361	0.329	0.36	0.3491	0.3414	0.3273
28	0.2747	0.2657	0.2612	0.2571	0.288	0.282	0.2804	0.2712	0.2901	0.2874	0.2796	0.273	0.3164	0.3115	0.3019	0.2951	0.3258	0.3178	0.313	0.3065	0.334	0.3256	0.3188	0.3132	0.3404	0.3291	0.3192	0.316	0.375	0.3641	0.3377	0.3325	0.3597	0.3492	0.3444	0.3273
28.5	0.2715	0.2654	0.2604	0.2584	0.289	0.281	0.2773	0.272	0.2908	0.288	0.2823	0.2716	0.3182	0.31	0.3004	0.2948	0.3289	0.3175	0.3121	0.3056	0.3358	0.3256	0.3193	0.3138	0.3397	0.33	0.3164	0.3168	0.3748	0.3656	0.3384	0.3295	0.3585	0.3487	0.343	0.3278
29	0.2749	0.265	0.2614	0.2569	0.2886	0.2843	0.2788	0.2752	0.293	0.2869	0.2817	0.2696	0.3192	0.3105	0.3009	0.2952	0.3286	0.3202	0.3117	0.3078	0.3342	0.3243	0.3195	0.3139	0.3406	0.3298	0.3207	0.3149	0.3755	0.3656	0.3382	0.3273	0.3618	0.3495	0.3438	0.3254
29.5	0.2713	0.2648	0.2629	0.2555	0.2893	0.2862	0.2769	0.2731	0.2932	0.2887	0.2792	0.2734	0.3185	0.3089	0.3013	0.2978	0.327	0.3185	0.3115	0.3073	0.3356	0.3258	0.3201	0.3161	0.3387	0.3267	0.3161	0.3147	0.3729	0.3653	0.3324	0.3332	0.36	0.3466	0.3431	0.3269
30	0.2733	0.2639	0.2626	0.2566	0.2897	0.2825	0.2775	0.2719	0.2926	0.2901	0.2828	0.2719	0.3174	0.31	0.3041	0.2963	0.3265	0.3181	0.3129	0.3063	0.3371	0.3249	0.318	0.3127	0.3373	0.3274	0.3203	0.3135	0.3753	0.3657	0.334	0.3339	0.3601	0.3485	0.3381	0.3249
30.5	0.2731	0.2632	0.2613	0.2543	0.2877	0.284	0.2795	0.2732	0.2894	0.2857	0.2822	0.2691	0.3156	0.3066	0.2981	0.2939	0.3256	0.3173	0.3096	0.306	0.3332	0.3247	0.3185	0.3122	0.336	0.3257	0.3172	0.3156	0.3733	0.3642	0.3387	0.3303	0.3564	0.3457	0.3386	0.3242
31	0.2716	0.2649	0.2589	0.2551	0.2877	0.2804	0.2762	0.2705	0.2907	0.2867	0.2795	0.2713	0.3144	0.3058	0.2967	0.2937	0.3233	0.3146	0.3085	0.3045	0.3306	0.324	0.3146	0.3098	0.3368	0.3231	0.3188	0.3133	0.3713	0.3657	0.3326	0.3347	0.3575	0.3472	0.3372	0.3281
31.5	0.2683	0.2634	0.2561	0.257	0.2865	0.2798	0.2754	0.2732	0.2915	0.2847	0.2744	0.2684	0.3129	0.3053	0.2969	0.2906	0.3204	0.3128	0.3044	0.3015	0.3266	0.3202	0.3134	0.3067	0.3356	0.3221	0.3152	0.3101	0.3716	0.3606	0.3301	0.3279	0.3531	0.3432	0.3348	0.3223
32	0.2669	0.2622	0.254	0.252	0.2819	0.2794	0.273	0.2691	0.2872	0.2794	0.2761	0.2677	0.3095	0.3024	0.2918	0.2879	0.3185	0.3075	0.3023	0.2991	0.3268	0.3159	0.3073	0.3054	0.3314	0.3205	0.3105	0.3062	0.3639	0.3591	0.3282	0.3228	0.3496	0.3419	0.3329	0.3201
32.5	0.2655	0.2608	0.2533	0.2493	0.2801	0.2745	0.2694	0.2643	0.2848	0.2776	0.2719	0.2649	0.3068	0.2987	0.2886	0.285	0.3126	0.3058	0.3003	0.2951	0.3194	0.314	0.3064	0.3037	0.3296	0.315	0.3071	0.3047	0.3622	0.3525	0.3276	0.3193	0.3468	0.3355	0.3285	0.3158
33	0.2638	0.2592	0.2538	0.2485	0.2804	0.2717	0.2698	0.2645	0.281	0.2756	0.271	0.2639	0.3059	0.2952	0.2858	0.281	0.309	0.3021	0.2969	0.2921	0.3171	0.3089	0.3029	0.2973	0.3237	0.3158	0.3046	0.3022	0.3567	0.3491	0.3222	0.316	0.344	0.3334	0.3261	0.3141
33.5	0.2608	0.2558	0.2501	0.2459	0.2769	0.2692	0.2661	0.2621	0.2792	0.2731	0.2686	0.2632	0.3005	0.2932	0.2836	0.2795	0.3058	0.299	0.294	0.2899	0.3151	0.3057	0.2998	0.2947	0.3232	0.3101	0.3068	0.299	0.3531	0.3491	0.318	0.3104	0.3386	0.3267	0.3247	0.3106
34	0.2601	0.2534	0.2498	0.2441	0.273	0.2673	0.2654	0.2575	0.2793	0.2711	0.2643	0.2576	0.2973	0.2911	0.2808	0.2756	0.3023	0.295	0.2914	0.2867	0.3102	0.3033	0.2965	0.2907	0.3192	0.3084	0.3015	0.2945	0.352	0.3441	0.3155	0.3075	0.334	0.3272	0.3201	0.3089
34.5	0.2563	0.2517	0.2484	0.2435	0.2729	0.2667	0.2626	0.2593	0.2743	0.2675	0.265	0.2566	0.2947	0.2864	0.2779	0.2731	0.2986	0.2927	0.2857	0.281	0.3087	0.3003	0.2926	0.2863	0.3162	0.3046	0.2988	0.2954	0.3499	0.3395	0.3165	0.3057	0.333	0.3227	0.3153	0.3064
35	0.2548	0.2485	0.2429	0.2406	0.2684	0.2626	0.2591	0.2546	0.2726	0.2669	0.2597	0.2519	0.2905	0.2833	0.2776	0.2712	0.2974	0.2909	0.2861	0.2809	0.3055	0.2972	0.2902	0.2861	0.3159	0.3039	0.298	0.2935	0.3427	0.3374	0.3115	0.3028	0.332	0.3199	0.3123	0.3012
35.5	0.2536	0.2486	0.239	0.2383	0.2672	0.2577	0.2575	0.2545	0.27	0.2646	0.2585	0.2506	0.2885	0.2809	0.2742	0.2709	0.2954	0.2869	0.2811	0.2786	0.3024	0.2933	0.2882	0.2839	0.3096	0.3009	0.2947	0.2917	0.3428	0.3344	0.3112	0.2984	0.3286	0.314	0.3105	0.3007
36	0.2506	0.2448	0.2427	0.2352	0.265	0.2604	0.2544	0.2502	0.2676	0.262	0.2594	0.248	0.2872	0.2788	0.2713	0.2682	0.2917	0.2849	0.2787	0.2738	0.2981	0.2919	0.286	0.2785	0.3109	0.2995	0.2917	0.2871	0.3405	0.3324	0.3051	0.2965	0.3294	0.3158	0.3076	0.296
36.5	0.2477	0.243	0.2381	0.235	0.261	0.2568	0.252	0.2475	0.2645	0.2576	0.2554	0.2502	0.2853	0.2762	0.2682	0.2651	0.29	0.2823	0.2777	0.2721	0.2975	0.2894	0.2849	0.2786	0.3086	0.2962	0.2909	0.2845	0.3365	0.3274	0.3053	0.2964	0.3215	0.3135	0.3064	0.2952
37	0.2487	0.2423	0.2381	0.2321	0.2601	0.2563	0.2548	0.2476	0.2622	0.259	0.2533	0.2484	0.2823	0.2749	0.2674	0.2637	0.2853	0.2811	0.2764	0.2687	0.2942	0.286	0.2825	0.2753	0.3051	0.2942	0.2864	0.2817	0.3329	0.3238	0.3021	0.2884	0.3182	0.3118	0.3041	0.2935
37.5	0.2477	0.2406	0.2365	0.2324	0.2584	0.2534	0.2501	0.2437	0.2619	0.2574	0.2471	0.2446	0.2799	0.2738	0.2674	0.2593	0.2848	0.2788	0.2725	0.266	0.2902	0.2836	0.2795	0.2752	0.3033	0.2936	0.2854	0.2807	0.3301	0.3244	0.2974	0.2918	0.3176	0.309	0.3025	0.2914
38	0.246	0.238	0.2321	0.231	0.2592	0.2513	0.2494	0.2445	0.2593	0.2527	0.249	0.2419	0.2802	0.2704	0.2647	0.2616	0.2802	0.2732	0.2718	0.2659	0.2889	0.2857	0.2797	0.2713	0.2996	0.2883	0.2841	0.2811	0.3295	0.3213	0.2974	0.2834	0.3138	0.3068	0.3009	0.2859
38.5	0.2417	0.2379	0.2331	0.2304	0.2548	0.2496	0.2475	0.2427	0.2555	0.2505	0.2484	0.2422	0.2782	0.2694	0.2613	0.2589	0.2815	0.2732	0.2703	0.2657	0.2889	0.281	0.2755	0.2691	0.2986	0.2894	0.2812	0.2817	0.3263	0.316	0.2939	0.2876	0.3136	0.3055	0.2969	0.2868
39	0.2417	0.2368	0.2325	0.2297	0.255	0.247	0.2443	0.2405	0.2549	0.2523	0.248	0.2382	0.2752	0.2676	0.2624	0.2586	0.2782	0.2705	0.2672	0.2647	0.2842	0.2775	0.2725	0.2688	0.2992	0.2847	0.283	0.2778	0.3251	0.3161	0.2919	0.2839	0.3109	0.304	0.2967	0.2836
39.5	0.2399	0.2344	0.2314	0.2262	0.253	0.2456	0.2451	0.2402	0.2532	0.2481	0.2447	0.2372	0.2751	0.2668	0.2595	0.2556	0.2771	0.2696	0.2663	0.2594	0.2853	0.279	0.2706	0.2665	0.294	0.2848	0.2811	0.2732	0.322	0.3145	0.2895	0.2804	0.3081	0.2992	0.2963	0.2834
40	0.237	0.2326	0.2279	0.2262	0.2522	0.2429	0.2433	0.2386	0.252	0.249	0.2437	0.2388	0.2722	0.2659	0.2593	0.2524	0.2744	0.268	0.2657	0.2594	0.2826	0.2762	0.2706	0.264	0.2903	0.2845	0.2781	0.2745	0.3182	0.3131	0.2904	0.28	0.3106	0.2978	0.2923	0.2822
40.5	0.2366	0.2309	0.2285	0.2239	0.2496	0.2427	0.2411	0.2381	0.252	0.248	0.2425	0.2341	0.2725	0.2629	0.2563	0.2542	0.2731	0.2663	0.2618	0.2584	0.279	0.273	0.2687	0.2639	0.2929	0.2841	0.2787	0.2718	0.3163	0.3113	0.2869	0.2802	0.307	0.2978	0.2908	0.2819
41	0.2358	0.2318	0.225	0.2237	0.2484	0.2427	0.2392	0.2352	0.2499	0.2432	0.2423	0.2349	0.269	0.263	0.2558	0.2518	0.271	0.2637	0.2612	0.2585	0.2794	0.2742	0.2685	0.2613	0.2913	0.2815	0.2762	0.2719	0.3177	0.3102	0.2885	0.2786	0.3039	0.2978	0.2888	0.28
41.5	0.2368	0.2307	0.2249	0.2234	0.2469	0.2405	0.2381	0.2348	0.2492	0.2439	0.2407	0.2367	0.2676	0.2602	0.2548	0.2501	0.271	0.2643	0.2602	0.2565	0.2791	0.2709	0.2663	0.263	0.2889	0.281	0.2738	0.2721	0.3132	0.3092	0.2845	0.2705	0.3042	0.2923	0.2887	0.2769
42	0.2312	0.2297	0.2246	0.2204	0.2452	0.2408	0.2366	0.2339	0.2474	0.2413	0.2401	0.2311	0.2683	0.2607	0.2527	0.2509	0.2695	0.2625	0.259	0.2547	0.2755	0.2723	0.265	0.2598	0.2879	0.2785	0.2702	0.2687	0.3156	0.3038	0.2828	0.275	0.3034	0.2917	0.2847	0.2785
42.5	0.2296	0.2263	0.2237	0.2222	0.2445	0.2375	0.2363	0.2314	0.247	0.2425	0.2355	0.2322	0.2659	0.2585	0.252	0.2488	0.2688	0.2612	0.2592	0.2534	0.2752	0.2683	0.2645	0.2604	0.2865	0.2752	0.2703	0.2689	0.31	0.3055	0.2826	0.2736	0.304	0.2891	0.2851	0.2741
43	0.2308	0.2271	0.2219	0.2206	0.244	0.2389	0.2338	0.2338	0.2445	0.2364	0.237	0.2297	0.2638	0.2578	0.2519	0.2483	0.2639	0.2603	0.2567	0.2525	0.2737	0.268	0.2639	0.2577	0.2872	0.2769	0.2705	0.2663	0.3102	0.3039	0.2844	0.2728	0.2943	0.2891	0.2821	0.2735
43.5	0.2285	0.2254	0.2221	0.215	0.2414	0.2356	0.2329	0.2301	0.2455	0.2396	0.2353	0.2303	0.2644	0.2553	0.2499	0.2489	0.2641	0.2599	0.2557	0.2538	0.2741	0.2671	0.2611	0.2572	0.2853	0.2745	0.2701	0.27	0.3102	0.3052	0.2807	0.2706	0.2973	0.2887	0.2825	0.2755
44	0.23	0.2248	0.2192	0.2208	0.2408	0.2366	0.2323	0.2272	0.2425	0.2356	0.2343	0.2296	0.2619	0.257	0.2489	0.248	0.2647	0.2583	0.255	0.2523	0.269	0.2653	0.2611	0.256	0.2828	0.2736	0.2697	0.266	0.3082	0.3015	0.2808	0.2685	0.2947	0.2887	0.2815	0.2718
44.5	0.2279	0.2249	0.2205	0.2173	0.2399	0.2336	0.2305	0.2302	0.2391	0.2389	0.2322	0.2259	0.2614	0.2561	0.2479	0.2455	0.2638	0.257	0.2532	0.2505	0.2698	0.2654	0.2589	0.2565	0.283	0.2733	0.2694	0.2652	0.3064	0.3007	0.2815	0.2678	0.2925	0.286	0.2827	0.2758
45	0.228	0.222	0.2189	0.2167	0.239	0.2336	0.2331	0.2273	0.2405	0.2349	0.2325	0.2275	0.2608	0.2543	0.2482	0.2445	0.2598	0.2555	0.2528	0.2483	0.2677	0.2638	0.2598	0.2552	0.2813	0.2733	0.2686	0.2626	0.306	0.3004	0.2764	0.2726	0.2958	0.287	0.2793	0.2709
45.5	0.2236	0.2232	0.2183	0.2141	0.2396	0.2333	0.2306	0.2279	0.2392	0.2374	0.2285	0.2284	0.2612	0.253	0.2483	0.2458	0.2618	0.2572	0.2529	0.2499	0.2692	0.2662	0.2589	0.2532	0.2816	0.2723	0.2659	0.2621	0.3044	0.2992	0.275	0.2669	0.2922	0.2853	0.278	0.2678
46	0.2236	0.2232	0.2211	0.2149	0.2364	0.2306	0.2301	0.2265	0.2399	0.2329	0.2322	0.2271	0.2596	0.2532	0.2467	0.2422	0.2598	0.2541	0.2519	0.2477	0.2671	0.2628	0.2587	0.2538	0.2813	0.27	0.2699	0.2625	0.302	0.2965	0.2794	0.2663	0.2898	0.2853	0.2785	0.2701
46.5	0.2257	0.2201	0.2191	0.214	0.2361	0.2313	0.228	0.2233	0.238	0.2358	0.2303	0.2234	0.2581	0.2522	0.2474	0.2423	0.2618	0.254	0.2524	0.2462	0.2658	0.2617	0.2579	0.2533	0.2794	0.2692	0.2638	0.2633	0.3032	0.2968	0.2737	0.2633	0.2886	0.2845	0.2787	0.2693
47	0.2226	0.2179	0.218	0.2168	0.2365	0.2292	0.2294	0.2241	0.2366	0.231	0.2299	0.223	0.2576	0.2519	0.2461	0.2433	0.259	0.2545	0.2509	0.2473	0.2656	0.2617	0.2558	0.2525	0.2775	0.27	0.2662	0.2587	0.3005	0.2965	0.2731	0.2677	0.2895	0.2803	0.2773	0.2702
47.5	0.2225	0.2188	0.2153	0.2115	0.2378	0.2296	0.2269	0.2234	0.2377	0.2329	0.2272	0.2238	0.2561	0.2498	0.245	0.2421	0.2585	0.2533	0.2483	0.2456	0.2651	0.2594	0.2567	0.2482	0.2775	0.2676	0.2625	0.2587	0.301	0.2962	0.2698	0.2641	0.2902	0.2829	0.277	0.2675
48	0.2241	0.2176	0.2164	0.2117	0.2324	0.2281	0.2285	0.2221	0.2354	0.2323	0.2284	0.2226	0.2571	0.2501	0.2458	0.24	0.2575	0.2505	0.2499	0.244	0.2657	0.2601	0.2553	0.2492	0.2777	0.267	0.2634	0.262	0.3021	0.2922	0.2729	0.2616	0.2897	0.2827	0.2752	0.2664
48.5	0.221	0.2186	0.2153	0.212	0.2338	0.2276	0.225	0.2216	0.2333	0.2331	0.2298	0.2211	0.2545	0.2499	0.2445	0.2411	0.2566	0.2519	0.248	0.2443	0.2629	0.2591	0.2553	0.2477	0.2754	0.2653	0.2651	0.2604	0.2992	0.293	0.2727	0.2704	0.2879	0.2804	0.276	0.2658
49	0.2196	0.2144	0.2158	0.2115	0.2337	0.2279	0.2259	0.2217	0.2342	0.2296	0.2274	0.2213	0.2531	0.2486	0.2434	0.2401	0.2559	0.2518	0.2496	0.2458	0.2626	0.2578	0.253	0.2485	0.275	0.2646	0.2618	0.2578	0.299	0.2936	0.2708	0.2664	0.2881	0.2803	0.2742	0.2638
49.5	0.2185	0.2174	0.2132	0.2123	0.2318	0.2268	0.2259	0.225	0.2357	0.2287	0.2276	0.2219	0.2549	0.2488	0.2426	0.2401	0.2554	0.2496	0.2484	0.2437	0.2622	0.2589	0.2526	0.2505	0.273	0.2643	0.2607	0.2586	0.2994	0.2923	0.2711	0.2607	0.2857	0.2787	0.2749	0.2661
50	0.2215	0.2149	0.2144	0.21	0.2312	0.2281	0.2253	0.2224	0.2309	0.2268	0.2275	0.2237	0.2526	0.2474	0.2437	0.2379	0.255	0.2486	0.2466	0.2434	0.2612	0.2569	0.2538	0.2483	0.2754	0.2662	0.2597	0.2586	0.2962	0.2918	0.2677	0.2614	0.2874	0.2804	0.2738	0.2649
50.5	0.2197	0.2171	0.2134	0.2114	0.2305	0.2256	0.223	0.2233	0.2323	0.2288	0.226	0.2205	0.2522	0.2473	0.2418	0.2401	0.2566	0.2493	0.2467	0.2449	0.2599	0.2555	0.2523	0.2458	0.2767	0.2653	0.2618	0.2568	0.2958	0.2896	0.2711	0.2645	0.2856	0.2788	0.2733	0.2646
51	0.218	0.2159	0.2125	0.2099	0.233	0.2246	0.2234	0.2206	0.2316	0.2304	0.2235	0.2195	0.2541	0.2487	0.2426	0.2394	0.2555	0.2502	0.2477	0.2426	0.2617	0.2558	0.2482	0.2497	0.2732	0.2652	0.2587	0.2585	0.2963	0.29	0.2695	0.2628	0.2839	0.2791	0.2715	0.2613
51.5	0.2168	0.2131	0.2129	0.2099	0.2319	0.2257	0.2203	0.2204	0.2309	0.2279	0.2236	0.2189	0.2539	0.2476	0.2422	0.2389	0.253	0.2476	0.2441	0.2415	0.2585	0.2552	0.2503	0.2477	0.2739	0.2631	0.2585	0.2561	0.2956	0.2901	0.2702	0.2582	0.2847	0.2768	0.2724	0.2634
52	0.2206	0.2149	0.2115	0.2099	0.2311	0.2247	0.2217	0.2194	0.2324	0.2274	0.2252	0.2205	0.253	0.2465	0.2409	0.237	0.2527	0.2472	0.2448	0.2418	0.2594	0.2565	0.2508	0.2464	0.2699	0.2629	0.259	0.2526	0.2947	0.2896	0.2658	0.2596	0.2824	0.2755	0.2711	0.2641
52.5	0.2161	0.2148	0.2102	0.2068	0.2293	0.2233	0.2224	0.219	0.2315	0.2266	0.2245	0.2178	0.2514	0.2472	0.2419	0.2372	0.2512	0.2463	0.2455	0.242	0.26	0.2546	0.2501	0.2459	0.2721	0.2624	0.2582	0.2559	0.2946	0.2903	0.2667	0.2592	0.2828	0.2761	0.2711	0.2628
53	0.2166	0.2145	0.2102	0.2086	0.228	0.224	0.2222	0.2202	0.2305	0.2242	0.2234	0.2184	0.2506	0.246	0.2409	0.2383	0.2524	0.2464	0.2435	0.2419	0.2588	0.2529	0.2503	0.2451	0.2738	0.261	0.2586	0.2572	0.2936	0.2888	0.2692	0.2637	0.2792	0.276	0.2676	0.2614
53.5	0.2162	0.212	0.2132	0.2065	0.2295	0.2251	0.2223	0.2172	0.2301	0.2239	0.2222	0.2136	0.25	0.246	0.24	0.2371	0.2509	0.2486	0.2444	0.2411	0.2598	0.2544	0.2494	0.2459	0.2706	0.2614	0.2574	0.2542	0.2947	0.2888	0.2666	0.2597	0.2804	0.2761	0.2696	0.2602
54	0.2162	0.212	0.2097	0.2067	0.2279	0.2229	0.2192	0.216	0.2303	0.2255	0.2213	0.2184	0.2514	0.2463	0.2408	0.2368	0.2517	0.2464	0.2438	0.2377	0.2567	0.2534	0.2506	0.2463	0.2707	0.264	0.2574	0.2533	0.2917	0.289	0.2642	0.2586	0.282	0.2734	0.2713	0.2639
54.5	0.2161	0.2136	0.2099	0.2071	0.2293	0.2222	0.2234	0.2159	0.2278	0.227	0.2216	0.2181	0.2499	0.2455	0.2394	0.2353	0.2513	0.2476	0.242	0.2401	0.2579	0.2551	0.25	0.2452	0.2697	0.2623	0.2566	0.2537	0.2923	0.285	0.2685	0.2573	0.2824	0.2756	0.2687	0.259
55	0.2156	0.2127	0.2083	0.209	0.2292	0.2229	0.221	0.2154	0.23	0.2247	0.224	0.2193	0.2481	0.2431	0.2395	0.2372	0.252	0.2456	0.2413	0.2388	0.2577	0.252	0.2509	0.2452	0.2701	0.2597	0.2585	0.2545	0.2926	0.2874	0.2622	0.2605	0.2801	0.2746	0.2715	0.2619
55.5	0.2153	0.2123	0.2102	0.2067	0.2266	0.2209	0.2222	0.2205	0.2261	0.224	0.2222	0.2177	0.2486	0.2437	0.2383	0.2367	0.2506	0.2455	0.2396	0.2383	0.257	0.252	0.2495	0.2434	0.27	0.2613	0.2552	0.2516	0.2926	0.2858	0.2656	0.2554	0.2803	0.275	0.2674	0.26
56	0.2151	0.2093	0.2084	0.2069	0.2254	0.2231	0.2177	0.2163	0.2254	0.224	0.2213	0.2169	0.2491	0.2427	0.238	0.236	0.2492	0.2458	0.2404	0.2377	0.2572	0.252	0.2475	0.2434	0.2676	0.2592	0.256	0.2529	0.2935	0.2858	0.2651	0.2582	0.2789	0.2733	0.2677	0.2603
56.5	0.2137	0.2112	0.2104	0.2072	0.2262	0.2209	0.2193	0.2169	0.2274	0.2247	0.2214	0.2154	0.2487	0.2432	0.24	0.2339	0.2504	0.2456	0.2408	0.2388	0.2554	0.2529	0.2475	0.2424	0.2683	0.2595	0.2557	0.2545	0.2916	0.2865	0.2653	0.2574	0.2788	0.2711	0.2682	0.2574
57	0.216	0.2122	0.2085	0.2071	0.2252	0.2201	0.2191	0.219	0.2255	0.2238	0.2211	0.2164	0.2477	0.2428	0.241	0.2362	0.2497	0.2441	0.2414	0.2387	0.2554	0.2516	0.2461	0.2429	0.2662	0.2594	0.2566	0.252	0.2889	0.2837	0.2627	0.2555	0.2792	0.2716	0.2679	0.2592
57.5	0.2158	0.2131	0.2109	0.2081	0.226	0.2215	0.2203	0.2183	0.2277	0.2221	0.218	0.2166	0.2492	0.2423	0.2371	0.2356	0.2488	0.2441	0.2411	0.239	0.2538	0.2519	0.2486	0.2436	0.2678	0.2576	0.253	0.2503	0.2902	0.2845	0.2651	0.2607	0.278	0.271	0.2663	0.2588
58	0.2154	0.2118	0.2099	0.2028	0.2252	0.2214	0.2207	0.2171	0.2253	0.2229	0.2208	0.2145	0.2476	0.2429	0.2382	0.2341	0.2496	0.242	0.2403	0.2382	0.2558	0.2522	0.2459	0.2421	0.269	0.2589	0.2552	0.2527	0.2915	0.2859	0.2609	0.2571	0.2763	0.2713	0.2697	0.2569
58.5	0.2139	0.2121	0.209	0.2072	0.2229	0.2202	0.2172	0.2167	0.2245	0.2217	0.2216	0.2119	0.2455	0.2428	0.2376	0.2341	0.2498	0.2435	0.2424	0.2372	0.2532	0.2515	0.2466	0.2444	0.2654	0.2573	0.2512	0.2541	0.291	0.2862	0.265	0.2557	0.2805	0.2717	0.2666	0.2572
59	0.2157	0.2102	0.2084	0.2075	0.2235	0.221	0.219	0.2152	0.2258	0.2236	0.2176	0.212	0.2472	0.2421	0.2373	0.2331	0.2501	0.244	0.2394	0.2372	0.2544	0.2521	0.2455	0.2438	0.2651	0.2571	0.2559	0.2497	0.2916	0.2844	0.2631	0.2548	0.2789	0.2714	0.2676	0.2592
59.5	0.2115	0.21	0.2047	0.2063	0.2245	0.2194	0.2173	0.2164	0.2256	0.2249	0.2201	0.2154	0.247	0.2411	0.2377	0.2338	0.2481	0.2449	0.2403	0.2369	0.2533	0.2501	0.2448	0.2409	0.2658	0.2567	0.255	0.2519	0.2907	0.2823	0.2617	0.2554	0.2799	0.2689	0.2671	0.2585
60	0.2126	0.209	0.2047	0.2071	0.2255	0.22	0.2164	0.2166	0.224	0.222	0.2164	0.2159	0.2461	0.2418	0.236	0.2344	0.2489	0.2439	0.2379	0.2377	0.2538	0.2499	0.245	0.2417	0.2674	0.2562	0.2523	0.2502	0.2881	0.2841	0.2626	0.249	0.2779	0.2712	0.2682	0.2576
60.5	0.2127	0.2092	0.2059	0.2056	0.2233	0.2211	0.216	0.2149	0.2241	0.2202	0.2191	0.2137	0.2453	0.241	0.2367	0.2334	0.2464	0.2421	0.2394	0.2369	0.2544	0.2509	0.2461	0.242	0.2671	0.2576	0.2532	0.2514	0.2871	0.2822	0.2641	0.254	0.2762	0.2714	0.2658	0.2578
61	0.2123	0.2096	0.2062	0.205	0.224	0.2207	0.2168	0.2128	0.2234	0.2213	0.2182	0.2136	0.245	0.2419	0.2378	0.2325	0.2481	0.2412	0.2406	0.2344	0.2549	0.2504	0.2453	0.2414	0.2643	0.2579	0.2518	0.2507	0.2883	0.282	0.2616	0.2582	0.2766	0.27	0.2666	0.2579
61.5	0.2148	0.2098	0.2071	0.2051	0.2259	0.2198	0.2179	0.2146	0.225	0.22	0.2201	0.2137	0.2443	0.2418	0.2366	0.2321	0.2455	0.2434	0.2388	0.2357	0.2533	0.2489	0.2447	0.2409	0.2648	0.2554	0.2517	0.2483	0.2885	0.2829	0.2609	0.2522	0.2752	0.2685	0.2643	0.2575
62	0.2108	0.2087	0.207	0.2048	0.2239	0.2209	0.2139	0.2139	0.2244	0.222	0.2183	0.2136	0.2456	0.2426	0.2358	0.2346	0.2472	0.2406	0.2388	0.2353	0.2526	0.2481	0.2459	0.2421	0.266	0.2563	0.2514	0.2492	0.289	0.2816	0.2612	0.2538	0.2779	0.2699	0.266	0.2573
62.5	0.2096	0.208	0.2055	0.2051	0.2242	0.2174	0.2161	0.2142	0.2235	0.2221	0.2166	0.2152	0.2442	0.2402	0.2371	0.2318	0.2464	0.2412	0.2382	0.2345	0.2515	0.2499	0.2445	0.2408	0.2644	0.257	0.2533	0.2494	0.2881	0.2832	0.2607	0.2498	0.2782	0.2692	0.2659	0.2573
63	0.2117	0.2091	0.2056	0.2038	0.222	0.2174	0.2158	0.2138	0.2222	0.2199	0.2165	0.214	0.2447	0.2408	0.2357	0.2337	0.2472	0.2432	0.2384	0.2365	0.2532	0.2489	0.2454	0.2411	0.2641	0.2564	0.2533	0.2516	0.2888	0.2823	0.2606	0.2546	0.2771	0.2709	0.2641	0.2548
63.5	0.2095	0.2083	0.2058	0.2045	0.2218	0.2192	0.2153	0.2133	0.2226	0.2202	0.2188	0.2122	0.2452	0.2398	0.2351	0.2323	0.2468	0.241	0.2385	0.2341	0.2513	0.2482	0.2462	0.2404	0.263	0.2567	0.2541	0.2491	0.2863	0.2809	0.2612	0.2492	0.2743	0.2705	0.2623	0.2537
64	0.2105	0.2078	0.2063	0.2049	0.2221	0.2186	0.2159	0.2107	0.2231	0.2206	0.2184	0.2129	0.2455	0.2401	0.2349	0.2343	0.2453	0.242	0.2379	0.2355	0.2516	0.2465	0.2442	0.242	0.2648	0.2553	0.2527	0.2498	0.2862	0.2815	0.2602	0.2493	0.2759	0.2682	0.2638	0.2583
64.5	0.2114	0.2093	0.2049	0.2003	0.2215	0.2178	0.2151	0.2126	0.2225	0.2187	0.2183	0.2115	0.242	0.2412	0.2344	0.2322	0.2458	0.2421	0.2389	0.2334	0.2501	0.2499	0.2444	0.2403	0.2654	0.2569	0.2536	0.248	0.2876	0.281	0.2603	0.2535	0.2763	0.2669	0.2642	0.2596
65	0.21	0.209	0.2065	0.206	0.2207	0.2186	0.2156	0.2127	0.2227	0.2199	0.2144	0.2126	0.2442	0.239	0.2347	0.232	0.2475	0.2404	0.238	0.236	0.2496	0.2487	0.2439	0.2404	0.2623	0.2528	0.2523	0.248	0.2862	0.2819	0.2632	0.2517	0.2743	0.2685	0.263	0.2574
65.5	0.212	0.2075	0.2036	0.2038	0.2218	0.2188	0.2159	0.2139	0.2218	0.221	0.2176	0.2088	0.2451	0.2399	0.2353	0.2324	0.2462	0.2417	0.2378	0.2354	0.2517	0.2463	0.2452	0.2404	0.2617	0.2546	0.2515	0.2488	0.2875	0.2792	0.2587	0.2509	0.2745	0.2681	0.2644	0.2545
66	0.2117	0.2092	0.2053	0.2038	0.2193	0.2159	0.2141	0.2112	0.2241	0.2197	0.214	0.2131	0.2451	0.2392	0.2331	0.2304	0.2454	0.2408	0.2402	0.2335	0.2515	0.2464	0.2436	0.2407	0.2636	0.2563	0.2482	0.2492	0.2863	0.2775	0.2598	0.2512	0.2729	0.2678	0.2642	0.2547
66.5	0.2103	0.2076	0.2066	0.2025	0.2232	0.2172	0.2145	0.2125	0.2235	0.2211	0.2155	0.2133	0.2424	0.2388	0.2344	0.2325	0.2451	0.2412	0.2373	0.2344	0.2492	0.2468	0.2431	0.2399	0.2629	0.2568	0.2496	0.2465	0.2849	0.2818	0.256	0.252	0.2734	0.2667	0.2647	0.2567
67	0.2106	0.2056	0.2064	0.2027	0.2212	0.2179	0.217	0.2155	0.2221	0.2212	0.2169	0.2109	0.2432	0.2407	0.2345	0.2322	0.2429	0.2408	0.2372	0.2349	0.2499	0.2471	0.2436	0.2404	0.264	0.2533	0.25	0.2494	0.2845	0.2809	0.2563	0.2488	0.273	0.2691	0.2619	0.2577
67.5	0.2104	0.2078	0.2064	0.2044	0.2203	0.217	0.2154	0.2128	0.2226	0.22	0.2156	0.2103	0.244	0.2383	0.2349	0.2326	0.2441	0.2401	0.2385	0.2327	0.2516	0.2464	0.2451	0.24	0.2612	0.2563	0.2519	0.2469	0.2826	0.2794	0.2582	0.2545	0.273	0.268	0.2618	0.2552
68	0.21	0.2088	0.2029	0.2025	0.2205	0.2154	0.2154	0.2133	0.2212	0.2184	0.2149	0.2109	0.2438	0.2393	0.2339	0.2319	0.2441	0.2394	0.239	0.2358	0.2513	0.2463	0.2432	0.2399	0.2636	0.2549	0.2517	0.2503	0.2848	0.2805	0.2591	0.2521	0.2727	0.2659	0.261	0.2557
68.5	0.2091	0.2076	0.2033	0.2027	0.2205	0.2164	0.2131	0.2094	0.2214	0.2198	0.2142	0.2125	0.2428	0.2386	0.2344	0.2309	0.2445	0.2403	0.238	0.2326	0.2497	0.2478	0.2421	0.2384	0.2636	0.2565	0.2494	0.2484	0.2847	0.2793	0.2571	0.2514	0.2748	0.2694	0.2612	0.2549
69	0.2105	0.2077	0.2045	0.202	0.2211	0.2145	0.2126	0.2115	0.2201	0.2203	0.2169	0.2109	0.2426	0.2392	0.2332	0.2315	0.2447	0.24	0.238	0.2341	0.2495	0.2456	0.244	0.2383	0.2634	0.2532	0.2525	0.249	0.2845	0.2781	0.2605	0.2537	0.2723	0.2674	0.2622	0.2539
69.5	0.2088	0.2074	0.2064	0.201	0.219	0.2164	0.2163	0.211	0.2212	0.2176	0.213	0.2102	0.2427	0.2391	0.2341	0.2307	0.2453	0.24	0.2372	0.2344	0.2491	0.2465	0.2425	0.2391	0.2616	0.2536	0.2484	0.2467	0.2845	0.2776	0.2583	0.2496	0.2711	0.2673	0.2641	0.255
70	0.2081	0.2057	0.2029	0.2047	0.2202	0.2144	0.2142	0.2126	0.2215	0.2197	0.2165	0.2136	0.2428	0.2389	0.2343	0.2311	0.2438	0.2386	0.2368	0.2348	0.2474	0.246	0.2425	0.2378	0.2606	0.2521	0.2491	0.2474	0.2851	0.2776	0.2608	0.245	0.2724	0.2668	0.2624	0.2528
70.5	0.209	0.2057	0.2061	0.2023	0.2189	0.2149	0.2124	0.2101	0.2212	0.2199	0.217	0.2109	0.2404	0.2386	0.233	0.2315	0.2444	0.2375	0.2363	0.2342	0.2509	0.2469	0.2418	0.2403	0.2635	0.2542	0.2494	0.2464	0.2849	0.279	0.256	0.2521	0.2724	0.2693	0.2616	0.2536
71	0.2081	0.2054	0.2059	0.2017	0.2202	0.2158	0.2142	0.212	0.2196	0.218	0.2136	0.208	0.2417	0.2397	0.2342	0.2302	0.2437	0.2389	0.2364	0.2341	0.2512	0.2471	0.243	0.239	0.2606	0.2527	0.2517	0.2467	0.2857	0.2788	0.258	0.255	0.2715	0.269	0.2633	0.2564
71.5	0.2089	0.2062	0.204	0.2038	0.2202	0.2153	0.2138	0.2122	0.221	0.2187	0.2144	0.2113	0.2429	0.2387	0.2335	0.231	0.2439	0.2388	0.2353	0.2326	0.2487	0.2453	0.2425	0.2389	0.2595	0.2536	0.2494	0.2453	0.2838	0.2793	0.2586	0.2497	0.2726	0.2658	0.2601	0.2538
72	0.2096	0.2076	0.2021	0.2014	0.2182	0.2156	0.2133	0.2085	0.2216	0.2171	0.2154	0.2101	0.2415	0.238	0.2335	0.2309	0.2442	0.2382	0.2345	0.2339	0.2502	0.2457	0.2438	0.2388	0.2607	0.2527	0.2511	0.2479	0.2837	0.2791	0.2602	0.249	0.2721	0.2658	0.2598	0.2536
72.5	0.2077	0.2051	0.2039	0.204	0.2219	0.2157	0.2129	0.2106	0.2206	0.2168	0.2147	0.2108	0.2425	0.2388	0.2327	0.2319	0.2429	0.2407	0.2378	0.2343	0.2479	0.2453	0.2423	0.2396	0.2595	0.2528	0.2499	0.2477	0.2828	0.2766	0.2567	0.2507	0.2716	0.2685	0.2623	0.2523
73	0.2108	0.2052	0.2053	0.2021	0.2195	0.2171	0.2147	0.2125	0.2208	0.2176	0.2173	0.2097	0.2431	0.2386	0.2347	0.2305	0.2441	0.2379	0.2362	0.233	0.2482	0.2457	0.2414	0.2381	0.2587	0.2558	0.2504	0.2462	0.2833	0.2801	0.2564	0.2475	0.2727	0.2673	0.2621	0.2549
73.5	0.2072	0.2071	0.2027	0.2036	0.2206	0.2138	0.2138	0.2103	0.2193	0.2192	0.2146	0.2125	0.2432	0.2382	0.2337	0.2294	0.2432	0.2381	0.2353	0.2323	0.2489	0.2448	0.242	0.24	0.2622	0.2516	0.2509	0.2456	0.2844	0.2795	0.2567	0.2506	0.2704	0.2664	0.2613	0.2534
74	0.2086	0.2081	0.2041	0.2014	0.2199	0.2164	0.2129	0.2103	0.2208	0.2168	0.2153	0.2083	0.242	0.2397	0.2317	0.2289	0.2438	0.2392	0.2356	0.2323	0.2465	0.246	0.2418	0.2395	0.2601	0.2518	0.2488	0.2461	0.2817	0.2777	0.2576	0.2483	0.274	0.2642	0.2613	0.2554
74.5	0.2088	0.2047	0.2038	0.2023	0.2191	0.216	0.213	0.212	0.221	0.2166	0.2154	0.2103	0.2411	0.2379	0.234	0.2314	0.2439	0.2385	0.2369	0.2341	0.2473	0.2453	0.2421	0.2376	0.2619	0.2529	0.2511	0.2479	0.2796	0.279	0.2573	0.2511	0.2704	0.2667	0.2616	0.255
75	0.2101	0.2064	0.2033	0.2012	0.2181	0.2177	0.2154	0.2118	0.2194	0.2162	0.2147	0.2087	0.2405	0.2386	0.2338	0.2307	0.2428	0.2375	0.2342	0.2342	0.2472	0.2442	0.2409	0.2384	0.2625	0.2519	0.2504	0.245	0.2832	0.2764	0.2613	0.247	0.2736	0.2651	0.2609	0.254
75.5	0.2098	0.2062	0.2052	0.199	0.2187	0.2162	0.2139	0.2118	0.2205	0.2167	0.2147	0.2078	0.2405	0.2364	0.2317	0.2291	0.2428	0.2385	0.2348	0.2322	0.248	0.2459	0.2423	0.2379	0.26	0.2547	0.2479	0.2463	0.2809	0.2769	0.2579	0.2459	0.2726	0.2672	0.2602	0.2534
76	0.2096	0.2038	0.202	0.2001	0.2205	0.2159	0.2149	0.2095	0.2224	0.2153	0.215	0.2132	0.2393	0.2381	0.2343	0.23	0.2432	0.2399	0.2339	0.2346	0.2491	0.2452	0.2432	0.2382	0.2595	0.2548	0.2498	0.2459	0.2806	0.2779	0.2568	0.2488	0.2711	0.2643	0.2624	0.2535
76.5	0.2079	0.2053	0.2014	0.202	0.2188	0.2141	0.211	0.2076	0.2205	0.2174	0.2149	0.2072	0.2402	0.2383	0.2336	0.2294	0.2425	0.2374	0.2354	0.2343	0.2486	0.2437	0.2425	0.238	0.2597	0.2529	0.2499	0.2477	0.282	0.2798	0.2582	0.2543	0.2716	0.265	0.2613	0.2507
77	0.2049	0.2053	0.2011	0.202	0.2173	0.2166	0.2118	0.2097	0.2207	0.217	0.2135	0.2107	0.2405	0.2361	0.2312	0.2302	0.2416	0.2406	0.2357	0.2321	0.2476	0.2449	0.241	0.2386	0.2606	0.2499	0.2472	0.2464	0.2819	0.2794	0.2551	0.2508	0.2706	0.2643	0.259	0.2545
77.5	0.2074	0.2056	0.2036	0.1999	0.2179	0.2153	0.2115	0.2107	0.2185	0.217	0.2135	0.2105	0.2415	0.2379	0.2313	0.2285	0.2435	0.2381	0.235	0.2327	0.2471	0.2454	0.2403	0.2373	0.2608	0.2542	0.2484	0.2459	0.283	0.2775	0.2581	0.2479	0.2728	0.2651	0.2628	0.2522
78	0.2087	0.2047	0.2029	0.2011	0.2188	0.215	0.2126	0.2088	0.22	0.2158	0.2141	0.2087	0.2418	0.2374	0.2323	0.2308	0.2415	0.2383	0.2354	0.2322	0.2472	0.2436	0.24	0.2385	0.2614	0.2517	0.2498	0.2467	0.2839	0.2764	0.2565	0.2488	0.2686	0.2656	0.2616	0.2526
78.5	0.2074	0.2047	0.2035	0.2017	0.218	0.2165	0.2125	0.2098	0.2181	0.2174	0.2143	0.2122	0.2427	0.2379	0.233	0.2293	0.2423	0.2372	0.2327	0.2325	0.2479	0.2446	0.2416	0.2377	0.26	0.252	0.2484	0.2467	0.2813	0.2769	0.2557	0.2471	0.2701	0.2639	0.2601	0.2535
79	0.2074	0.2063	0.2006	0.2012	0.2163	0.2166	0.2141	0.2089	0.2182	0.2179	0.2135	0.2086	0.2389	0.2373	0.2304	0.2283	0.2426	0.2375	0.233	0.2336	0.2465	0.2434	0.2415	0.2386	0.2612	0.254	0.247	0.2463	0.2822	0.2767	0.2563	0.2475	0.2705	0.2655	0.2605	0.2524
79.5	0.2066	0.2057	0.202	0.2004	0.2175	0.214	0.213	0.21	0.2204	0.2154	0.2137	0.209	0.2389	0.2371	0.2338	0.2297	0.2428	0.2363	0.2347	0.2329	0.2478	0.2426	0.2395	0.237	0.2613	0.2516	0.2462	0.2478	0.2824	0.2783	0.257	0.2518	0.2703	0.2637	0.2615	0.2524
80	0.2076	0.2048	0.2028	0.1989	0.2192	0.214	0.212	0.2105	0.2206	0.2148	0.2119	0.2087	0.2376	0.238	0.2321	0.2297	0.2437	0.2374	0.2365	0.234	0.2491	0.2455	0.2407	0.2393	0.2596	0.2508	0.2489	0.2474	0.2814	0.2764	0.2573	0.2471	0.2727	0.2645	0.2593	0.2529
80.5	0.2085	0.2048	0.2018	0.201	0.2167	0.2125	0.2145	0.2096	0.2183	0.2159	0.2138	0.2091	0.2426	0.2386	0.2335	0.2295	0.2423	0.2369	0.2347	0.2328	0.2497	0.2455	0.2415	0.2389	0.2592	0.2517	0.2472	0.2447	0.2804	0.2777	0.2555	0.2475	0.2712	0.2653	0.2597	0.2535
81	0.2062	0.2042	0.2029	0.2008	0.2187	0.2157	0.2113	0.211	0.2188	0.218	0.2141	0.2082	0.2406	0.2376	0.2325	0.2286	0.2426	0.2369	0.2341	0.2333	0.246	0.2436	0.2388	0.2375	0.259	0.2523	0.2481	0.2456	0.2796	0.277	0.2523	0.2515	0.27	0.2656	0.2609	0.2531
81.5	0.2065	0.2062	0.2025	0.1996	0.2186	0.2147	0.2124	0.2123	0.2191	0.2183	0.2117	0.208	0.2397	0.2354	0.2331	0.229	0.2429	0.2378	0.2372	0.2349	0.2472	0.2452	0.2422	0.2364	0.2595	0.25	0.2481	0.2465	0.2795	0.2765	0.2555	0.2491	0.27	0.2646	0.2594	0.255
82	0.2056	0.2053	0.2004	0.2003	0.2176	0.2146	0.2146	0.209	0.2179	0.2168	0.2123	0.2098	0.2409	0.2362	0.2324	0.229	0.2406	0.2374	0.2345	0.2327	0.2466	0.2443	0.2392	0.2367	0.2574	0.2506	0.249	0.2468	0.2822	0.2761	0.2533	0.2462	0.2713	0.2651	0.2597	0.2517
82.5	0.2083	0.204	0.2007	0.1986	0.2178	0.2151	0.2137	0.2099	0.2196	0.2193	0.214	0.211	0.2395	0.2385	0.2336	0.2301	0.2437	0.238	0.2341	0.2334	0.2462	0.2428	0.2398	0.2399	0.258	0.2514	0.2492	0.2444	0.2821	0.2746	0.2569	0.2518	0.2707	0.265	0.2603	0.2512
83	0.2066	0.2057	0.204	0.2028	0.2186	0.2127	0.2122	0.2108	0.2181	0.2162	0.2139	0.2096	0.2388	0.2369	0.2339	0.2279	0.2424	0.237	0.2337	0.2331	0.2465	0.2435	0.2412	0.2358	0.2575	0.2506	0.2471	0.2423	0.2828	0.2755	0.2561	0.247	0.2711	0.2659	0.258	0.2523
83.5	0.2093	0.2044	0.203	0.2019	0.216	0.2147	0.211	0.2078	0.219	0.2163	0.2115	0.2097	0.2382	0.238	0.2323	0.2298	0.2422	0.2357	0.2356	0.2329	0.2482	0.2437	0.2393	0.2361	0.259	0.2507	0.2477	0.2449	0.2803	0.2746	0.2544	0.2482	0.2682	0.2624	0.2606	0.2531
84	0.2069	0.2039	0.2034	0.1994	0.2173	0.2128	0.2116	0.2096	0.2182	0.2147	0.2127	0.2085	0.24	0.2346	0.2313	0.2302	0.2427	0.2354	0.2342	0.2329	0.2488	0.2432	0.2412	0.2362	0.259	0.2535	0.2472	0.2465	0.2798	0.2763	0.2559	0.2507	0.2697	0.2662	0.2608	0.2522
84.5	0.2072	0.2041	0.2037	0.2004	0.2181	0.2125	0.2138	0.2111	0.2195	0.2148	0.2133	0.2076	0.2397	0.2358	0.2319	0.2287	0.2416	0.238	0.2354	0.2321	0.2466	0.2453	0.239	0.2379	0.2572	0.2499	0.2482	0.2441	0.2808	0.2762	0.2548	0.2467	0.2693	0.2625	0.2594	0.2547
85	0.2058	0.2014	0.2016	0.199	0.2156	0.2151	0.2117	0.2098	0.2177	0.2145	0.2118	0.2087	0.2403	0.237	0.2314	0.2275	0.2408	0.2375	0.2353	0.2299	0.2465	0.2447	0.2408	0.236	0.2581	0.2484	0.246	0.2441	0.2815	0.2765	0.2545	0.2468	0.2697	0.2646	0.2584	0.2509
85.5	0.2078	0.205	0.2006	0.1974	0.2159	0.2126	0.2101	0.2105	0.2175	0.2154	0.2134	0.2079	0.2406	0.2359	0.2325	0.2278	0.2412	0.2365	0.2337	0.2325	0.2466	0.244	0.2397	0.236	0.26	0.2521	0.246	0.2433	0.2807	0.2772	0.2549	0.2469	0.2678	0.2635	0.2592	0.2534
86	0.2045	0.204	0.202	0.2004	0.2161	0.2144	0.2123	0.2103	0.2211	0.2164	0.2146	0.2094	0.238	0.2358	0.2299	0.2298	0.2416	0.2367	0.235	0.2318	0.2464	0.2445	0.239	0.2354	0.2576	0.2505	0.2472	0.2454	0.2794	0.2751	0.2559	0.2453	0.2686	0.2647	0.2594	0.2523
86.5	0.2097	0.205	0.202	0.1994	0.2186	0.2137	0.2089	0.2111	0.2167	0.2139	0.2113	0.209	0.2377	0.2348	0.2317	0.2275	0.2411	0.2371	0.2341	0.2325	0.2453	0.2443	0.2392	0.2372	0.2587	0.2516	0.248	0.2441	0.2798	0.2758	0.2527	0.2477	0.2697	0.2635	0.2576	0.2497
87	0.2066	0.204	0.2029	0.1992	0.2163	0.215	0.212	0.2105	0.2169	0.2159	0.2141	0.2085	0.2402	0.2358	0.2319	0.2282	0.2409	0.2364	0.2343	0.2329	0.2462	0.2464	0.2397	0.237	0.2558	0.2501	0.2467	0.2445	0.2792	0.2754	0.2532	0.2481	0.2662	0.2626	0.2586	0.2525
87.5	0.2056	0.205	0.201	0.1999	0.2189	0.2136	0.2113	0.2111	0.2193	0.2165	0.2113	0.207	0.2384	0.2369	0.2312	0.2269	0.2413	0.2357	0.2313	0.2316	0.2474	0.2428	0.2408	0.2356	0.2576	0.2492	0.2474	0.2454	0.28	0.2754	0.2576	0.2493	0.2681	0.2633	0.2582	0.2506
88	0.2073	0.2049	0.1996	0.2002	0.2155	0.2143	0.2119	0.2078	0.2178	0.215	0.2115	0.2125	0.2382	0.2357	0.232	0.2281	0.2391	0.238	0.2326	0.2301	0.2463	0.2425	0.241	0.2374	0.2578	0.25	0.2466	0.2453	0.2803	0.2754	0.2511	0.2494	0.268	0.262	0.2584	0.2527
88.5	0.2065	0.2023	0.2008	0.1989	0.2174	0.2136	0.211	0.2095	0.2183	0.2159	0.212	0.2085	0.239	0.236	0.232	0.2289	0.2424	0.2375	0.234	0.2315	0.2462	0.2448	0.2423	0.2358	0.2552	0.2517	0.2462	0.2449	0.2806	0.2758	0.252	0.2474	0.2708	0.2639	0.2592	0.2522
89	0.2068	0.2053	0.2018	0.1985	0.2173	0.2134	0.2095	0.2087	0.2179	0.216	0.2143	0.21	0.2395	0.2358	0.2321	0.2269	0.2402	0.2368	0.2341	0.2307	0.2465	0.243	0.2407	0.237	0.2582	0.2495	0.2453	0.2433	0.2792	0.2757	0.2552	0.2486	0.2683	0.2637	0.2584	0.2524
89.5	0.2051	0.2052	0.2013	0.2017	0.2179	0.2135	0.2108	0.2104	0.2186	0.215	0.2135	0.2085	0.2388	0.2347	0.2318	0.2291	0.2388	0.2365	0.2352	0.2313	0.2465	0.2422	0.2395	0.2353	0.2558	0.2479	0.2444	0.2454	0.28	0.2752	0.2542	0.2508	0.2674	0.2616	0.2605	0.2524
[truncated: 7 more columns]

## Sheet: Figure 2C,D
Time (minutes)	Net BRET																	log [EGF] ng/ml	Normalized BRET control																														Normalized BRET +GEF
0.106667	0.224	0.213	0.217	0.244	0.196	0.222	0.227	0.19	0.203	0.222	0.266	0.241	0.251	0.247	0.242	0.22		2	1.01194	0.942454	0.990228	1.0076	1.07275	1.01629	0.972856	0.990228	1.0076	1.01194	0.977199	0.998914	0.928839	1.01873	1.01873	1.04869	1.06367	0.921348	1.06093	1.06093	0.97491	0.953405	0.97491	0.97491	1	1.03378	0.959459	1.0473	0.993243	0.966216	0.816504
0.213333	0.223	0.214	0.216	0.225	0.207	0.221	0.226	0.19	0.204	0.222	0.267	0.242	0.25	0.247	0.242	0.219		1	0.959826	0.868621	0.885993	0.89468	0.925081	0.890337	0.968512	0.916395	0.929425	0.938111	0.946797	0.920738	0.928839	1.00375	1.01873	0.973783	1.07865	0.93633	1.01075	1.01792	0.989247	0.924731	1.00358	0.97491	0.945946	1.01351	0.959459	0.986486	0.972973	0.986486
0.32	0.223	0.213	0.216	0.226	0.206	0.222	0.227	0.191	0.204	0.222	0.264	0.24	0.25	0.247	0.24	0.218		0	0.877307	0.829533	0.838219	0.851249	0.885993	0.846906	0.95114	0.942454	0.872964	0.877307	0.838219	0.842562	0.816479	0.868914	0.928839	0.93633	0.988764	0.861423	0.853047	0.867384	0.888889	0.88172	0.910394	0.903226	0.831081	0.864865	0.858108	0.918919	0.905405	0.864865
0.426667	0.221	0.213	0.216	0.226	0.207	0.222	0.226	0.189	0.203	0.222	0.264	0.239	0.249	0.247	0.239	0.219		-1	0.764387	0.725299	0.729642	0.725299	0.7557	0.733985	0.838219	0.846906	0.816504	0.794788	0.786102	0.786102	0.734082	0.838951	0.853933	0.846442	0.846442	0.82397	0.774194	0.781362	0.795699	0.802867	0.810036	0.810036	0.756757	0.797297	0.77027	0.817568	0.810811	0.790541
0.533333	0.222	0.213	0.216	0.225	0.207	0.222	0.226	0.189	0.202	0.221	0.264	0.239	0.248	0.245	0.241	0.217		-2	0.794788	0.781759	0.773073	0.786102	0.786102	0.760043	0.846906	0.833876	0.816504	0.794788	0.786102	0.799131	0.756554	0.779026	0.808989	0.846442	0.921348	0.794007	0.781362	0.767025	0.774194	0.774194	0.802867	0.810036	0.77027	0.797297	0.790541	0.810811	0.797297	0.817568
0.64	0.221	0.211	0.216	0.227	0.208	0.222	0.228	0.189	0.202	0.219	0.262	0.24	0.248	0.244	0.24	0.216		-3	0.790445	0.733985	0.7557	0.777416	0.764387	0.747014	0.842562	0.842562	0.842562	0.816504	0.799131	0.803474	0.749064	0.808989	0.868914	0.808989	0.853933	0.801498	0.767025	0.767025	0.781362	0.824373	0.831541	0.795699	0.756757	0.797297	0.75	0.804054	0.783784	0.804054
0.746667	0.22	0.212	0.216	0.227	0.208	0.222	0.227	0.189	0.203	0.219	0.26	0.238	0.248	0.245	0.241	0.215		-4	0.816504	0.786102	0.799131	0.799131	0.807818	0.790445	0.855592	0.851249	0.851249	0.820847	0.833876	0.82519	0.756554	0.831461	0.838951	0.831461	0.876404	0.816479	0.759857	0.759857	0.78853	0.781362	0.817204	0.795699	0.763514	0.783784	0.763514	0.804054	0.790541	0.804054
0.853333	0.22	0.213	0.216	0.229	0.208	0.222	0.228	0.19	0.202	0.22	0.26	0.238	0.248	0.244	0.241	0.215
0.96	0.22	0.211	0.216	0.23	0.208	0.222	0.227	0.189	0.202	0.218	0.258	0.239	0.247	0.244	0.239	0.213
1.06667	0.22	0.211	0.216	0.231	0.209	0.222	0.228	0.189	0.201	0.218	0.258	0.238	0.246	0.244	0.24	0.213
1.17333	0.221	0.212	0.217	0.232	0.208	0.223	0.228	0.188	0.202	0.217	0.256	0.239	0.246	0.243	0.24	0.213
1.28	0.22	0.212	0.217	0.234	0.21	0.224	0.228	0.189	0.202	0.217	0.257	0.237	0.245	0.244	0.24	0.213
1.38667	0.219	0.212	0.217	0.235	0.21	0.223	0.228	0.189	0.202	0.217	0.256	0.239	0.245	0.242	0.239	0.213
1.49333	0.219	0.212	0.217	0.236	0.21	0.223	0.229	0.189	0.203	0.217	0.255	0.237	0.244	0.241	0.24	0.21
1.6	0.219	0.212	0.218	0.238	0.211	0.223	0.229	0.189	0.203	0.217	0.254	0.237	0.245	0.242	0.24	0.212
1.70667	0.219	0.213	0.218	0.238	0.211	0.223	0.229	0.19	0.203	0.217	0.254	0.238	0.244	0.24	0.241	0.211
1.81333	0.219	0.212	0.217	0.24	0.212	0.225	0.229	0.189	0.203	0.217	0.253	0.237	0.244	0.241	0.24	0.21
1.92	0.219	0.213	0.219	0.241	0.212	0.224	0.229	0.191	0.203	0.217	0.253	0.237	0.242	0.24	0.24	0.21
2.02667	0.218	0.213	0.218	0.242	0.213	0.224	0.229	0.19	0.203	0.217	0.251	0.237	0.243	0.241	0.241	0.21
2.13333	0.21	0.204	0.209	0.235	0.203	0.217	0.22	0.182	0.195	0.206	0.243	0.234	0.237	0.233	0.236	0.194
2.24	0.208	0.203	0.208	0.235	0.205	0.216	0.22	0.184	0.195	0.207	0.236	0.229	0.231	0.227	0.23	0.191
2.34667	0.211	0.205	0.211	0.239	0.207	0.217	0.221	0.184	0.196	0.208	0.239	0.232	0.235	0.229	0.231	0.19
2.45333	0.216	0.21	0.216	0.242	0.209	0.219	0.224	0.187	0.201	0.211	0.245	0.235	0.24	0.232	0.235	0.194
2.56	0.223	0.216	0.222	0.247	0.214	0.222	0.227	0.19	0.207	0.216	0.251	0.245	0.248	0.238	0.239	0.198
2.66667	0.231	0.222	0.23	0.253	0.218	0.226	0.229	0.194	0.215	0.221	0.26	0.254	0.256	0.244	0.246	0.204
2.77333	0.242	0.23	0.236	0.256	0.224	0.23	0.234	0.199	0.223	0.227	0.268	0.262	0.265	0.253	0.251	0.21
2.88	0.254	0.234	0.243	0.263	0.228	0.235	0.238	0.203	0.232	0.234	0.278	0.269	0.273	0.258	0.259	0.217
2.98667	0.261	0.242	0.249	0.269	0.232	0.238	0.24	0.208	0.239	0.239	0.285	0.28	0.283	0.266	0.264	0.224
3.09333	0.27	0.246	0.254	0.271	0.236	0.242	0.244	0.211	0.247	0.246	0.293	0.288	0.29	0.273	0.27	0.228
3.2	0.279	0.25	0.257	0.274	0.239	0.246	0.245	0.216	0.254	0.251	0.298	0.294	0.297	0.277	0.277	0.235
3.30667	0.284	0.255	0.263	0.278	0.243	0.248	0.248	0.218	0.26	0.256	0.305	0.3	0.303	0.283	0.284	0.239
3.41333	0.288	0.258	0.266	0.279	0.247	0.252	0.251	0.221	0.267	0.26	0.309	0.303	0.306	0.29	0.288	0.243
3.52	0.294	0.26	0.27	0.281	0.247	0.255	0.254	0.224	0.271	0.264	0.313	0.308	0.311	0.293	0.295	0.247
3.62667	0.298	0.263	0.272	0.284	0.25	0.256	0.254	0.225	0.275	0.268	0.316	0.311	0.315	0.297	0.297	0.25
3.73333	0.302	0.264	0.273	0.285	0.25	0.258	0.256	0.228	0.279	0.271	0.32	0.314	0.316	0.3	0.303	0.253
3.84	0.304	0.266	0.275	0.286	0.252	0.26	0.257	0.23	0.282	0.273	0.32	0.317	0.32	0.301	0.304	0.255
3.94667	0.305	0.266	0.277	0.287	0.254	0.26	0.258	0.23	0.285	0.274	0.325	0.319	0.321	0.303	0.309	0.256
4.05333	0.309	0.269	0.279	0.286	0.254	0.264	0.26	0.232	0.288	0.277	0.326	0.32	0.323	0.305	0.311	0.258
4.16	0.309	0.269	0.279	0.288	0.255	0.263	0.259	0.233	0.29	0.279	0.328	0.321	0.324	0.307	0.314	0.258
4.26667	0.31	0.268	0.28	0.289	0.256	0.265	0.26	0.235	0.291	0.281	0.327	0.322	0.324	0.308	0.314	0.261
4.37333	0.312	0.269	0.28	0.289	0.256	0.266	0.261	0.235	0.293	0.281	0.329	0.323	0.325	0.309	0.316	0.262
4.48	0.313	0.27	0.28	0.289	0.257	0.265	0.261	0.235	0.294	0.282	0.329	0.324	0.325	0.311	0.318	0.263
4.58667	0.313	0.27	0.281	0.289	0.258	0.266	0.263	0.236	0.295	0.284	0.329	0.325	0.326	0.31	0.32	0.264
4.69333	0.313	0.27	0.28	0.288	0.258	0.268	0.261	0.236	0.296	0.283	0.329	0.325	0.324	0.31	0.32	0.264
4.8	0.313	0.27	0.281	0.289	0.258	0.268	0.262	0.236	0.296	0.284	0.33	0.327	0.326	0.31	0.322	0.266
4.90667	0.313	0.27	0.281	0.288	0.259	0.268	0.262	0.237	0.296	0.284	0.329	0.325	0.325	0.31	0.321	0.265
5.01333	0.312	0.268	0.281	0.289	0.259	0.268	0.262	0.236	0.297	0.285	0.328	0.324	0.324	0.311	0.321	0.264
5.12	0.314	0.269	0.28	0.287	0.257	0.268	0.263	0.236	0.297	0.285	0.326	0.324	0.323	0.31	0.323	0.264
5.22667	0.313	0.269	0.28	0.288	0.257	0.268	0.263	0.237	0.297	0.287	0.326	0.322	0.32	0.311	0.323	0.265
5.33333	0.313	0.268	0.28	0.288	0.257	0.268	0.262	0.236	0.298	0.286	0.324	0.323	0.32	0.31	0.323	0.264
5.44	0.312	0.269	0.278	0.286	0.258	0.267	0.261	0.237	0.297	0.286	0.322	0.323	0.317	0.31	0.322	0.263
5.54667	0.311	0.269	0.279	0.288	0.256	0.268	0.262	0.237	0.297	0.285	0.322	0.321	0.315	0.309	0.324	0.264
5.65333	0.312	0.268	0.279	0.286	0.257	0.267	0.261	0.237	0.297	0.285	0.319	0.318	0.313	0.308	0.322	0.262
5.76	0.312	0.268	0.276	0.286	0.257	0.268	0.261	0.237	0.297	0.286	0.318	0.319	0.313	0.306	0.322	0.263
5.86667	0.312	0.266	0.276	0.286	0.256	0.267	0.26	0.237	0.296	0.286	0.314	0.317	0.31	0.306	0.324	0.263
5.97333	0.312	0.266	0.275	0.284	0.255	0.266	0.262	0.235	0.296	0.285	0.311	0.317	0.311	0.306	0.323	0.262
6.08	0.309	0.265	0.275	0.284	0.254	0.266	0.261	0.236	0.296	0.284	0.31	0.314	0.31	0.305	0.324	0.263
6.18667	0.311	0.265	0.274	0.284	0.254	0.266	0.26	0.236	0.296	0.285	0.307	0.312	0.311	0.303	0.322	0.263
6.29333	0.312	0.265	0.272	0.282	0.253	0.265	0.26	0.235	0.296	0.284	0.305	0.312	0.308	0.303	0.323	0.261
6.4	0.311	0.264	0.271	0.282	0.254	0.264	0.259	0.235	0.295	0.284	0.303	0.312	0.307	0.301	0.322	0.258
6.50667	0.309	0.263	0.27	0.281	0.253	0.265	0.259	0.235	0.295	0.283	0.301	0.309	0.303	0.3	0.322	0.262
6.61333	0.31	0.262	0.269	0.281	0.252	0.265	0.258	0.233	0.295	0.284	0.301	0.31	0.306	0.298	0.32	0.26
6.72	0.308	0.261	0.268	0.279	0.251	0.263	0.257	0.234	0.294	0.282	0.299	0.308	0.305	0.296	0.319	0.261
6.82667	0.309	0.261	0.267	0.279	0.251	0.263	0.257	0.232	0.292	0.282	0.296	0.308	0.303	0.296	0.321	0.258
6.93333	0.307	0.26	0.265	0.278	0.25	0.263	0.257	0.232	0.292	0.282	0.295	0.309	0.303	0.295	0.318	0.257
7.04	0.307	0.26	0.263	0.276	0.249	0.262	0.257	0.232	0.293	0.282	0.293	0.309	0.3	0.295	0.317	0.257
7.14667	0.301	0.251	0.269	0.273	0.246	0.255	0.245	0.221	0.286	0.269	0.327	0.326	0.327	0.308	0.311	0.251
7.25333	0.296	0.25	0.262	0.269	0.243	0.253	0.245	0.222	0.281	0.268	0.308	0.31	0.308	0.293	0.299	0.244
7.36	0.295	0.25	0.264	0.269	0.242	0.254	0.245	0.222	0.281	0.268	0.307	0.308	0.309	0.293	0.298	0.246
7.46667	0.297	0.252	0.264	0.269	0.243	0.254	0.246	0.221	0.281	0.268	0.308	0.311	0.308	0.294	0.298	0.247
7.57333	0.298	0.252	0.264	0.269	0.242	0.254	0.246	0.222	0.282	0.269	0.309	0.311	0.309	0.292	0.298	0.247
7.68	0.297	0.251	0.263	0.27	0.242	0.255	0.245	0.221	0.28	0.269	0.307	0.311	0.309	0.294	0.298	0.247
7.78667	0.298	0.253	0.264	0.269	0.242	0.254	0.245	0.221	0.28	0.269	0.308	0.312	0.308	0.292	0.297	0.247
7.89333	0.297	0.252	0.264	0.269	0.241	0.253	0.245	0.22	0.28	0.268	0.308	0.31	0.308	0.292	0.298	0.247
8	0.296	0.252	0.264	0.269	0.241	0.254	0.245	0.221	0.279	0.267	0.307	0.31	0.308	0.292	0.298	0.246
8.10667	0.297	0.251	0.262	0.268	0.24	0.254	0.244	0.22	0.279	0.267	0.307	0.308	0.306	0.293	0.299	0.244
8.21333	0.297	0.251	0.263	0.268	0.241	0.253	0.244	0.219	0.278	0.268	0.305	0.308	0.307	0.293	0.298	0.246
8.32	0.296	0.251	0.263	0.267	0.239	0.253	0.243	0.219	0.278	0.266	0.305	0.308	0.306	0.292	0.296	0.245
8.42667	0.296	0.251	0.261	0.265	0.239	0.252	0.243	0.219	0.278	0.265	0.304	0.307	0.305	0.291	0.298	0.246
8.53333	0.297	0.25	0.261	0.266	0.239	0.252	0.243	0.218	0.275	0.265	0.303	0.307	0.305	0.29	0.296	0.243
8.64	0.296	0.25	0.261	0.265	0.238	0.252	0.243	0.218	0.275	0.264	0.303	0.305	0.303	0.289	0.296	0.243
8.74667	0.294	0.249	0.259	0.265	0.237	0.251	0.242	0.218	0.275	0.263	0.301	0.304	0.302	0.289	0.296	0.243
8.85333	0.293	0.248	0.258	0.264	0.237	0.251	0.24	0.217	0.275	0.262	0.3	0.303	0.301	0.289	0.294	0.242
8.96	0.293	0.247	0.258	0.262	0.236	0.25	0.242	0.215	0.273	0.261	0.299	0.302	0.299	0.287	0.294	0.24
9.06667	0.29	0.246	0.258	0.262	0.235	0.25	0.241	0.216	0.271	0.261	0.298	0.3	0.298	0.287	0.292	0.238
9.17333	0.289	0.246	0.255	0.261	0.235	0.25	0.24	0.216	0.273	0.261	0.295	0.299	0.296	0.285	0.292	0.24
9.28	0.29	0.245	0.256	0.26	0.234	0.249	0.24	0.215	0.271	0.26	0.294	0.298	0.294	0.284	0.292	0.237
9.38667	0.288	0.245	0.254	0.26	0.232	0.248	0.238	0.214	0.27	0.26	0.292	0.296	0.293	0.282	0.29	0.236
9.49333	0.288	0.245	0.253	0.258	0.232	0.247	0.238	0.214	0.269	0.258	0.291	0.297	0.291	0.281	0.289	0.235
9.6	0.287	0.243	0.252	0.258	0.231	0.247	0.238	0.213	0.268	0.259	0.288	0.293	0.288	0.281	0.288	0.235
9.70667	0.285	0.243	0.251	0.257	0.232	0.247	0.238	0.213	0.267	0.257	0.287	0.293	0.286	0.28	0.289	0.232
9.81333	0.283	0.241	0.25	0.255	0.231	0.247	0.236	0.212	0.266	0.257	0.284	0.292	0.283	0.278	0.287	0.232
9.92	0.281	0.241	0.247	0.254	0.23	0.245	0.236	0.211	0.265	0.256	0.281	0.289	0.28	0.276	0.286	0.231
10.0267	0.281	0.242	0.248	0.254	0.23	0.244	0.236	0.21	0.265	0.256	0.278	0.287	0.278	0.275	0.285	0.228
10.1333	0.281	0.238	0.246	0.254	0.228	0.244	0.236	0.21	0.263	0.254	0.276	0.286	0.276	0.274	0.283	0.227
10.24	0.279	0.239	0.246	0.253	0.228	0.244	0.235	0.21	0.263	0.253	0.272	0.284	0.272	0.272	0.283	0.226
10.3467	0.279	0.239	0.245	0.252	0.227	0.242	0.234	0.21	0.261	0.253	0.269	0.283	0.271	0.27	0.281	0.225
10.4533	0.276	0.238	0.243	0.251	0.226	0.242	0.234	0.208	0.262	0.252	0.266	0.279	0.27	0.268	0.281	0.224
10.56	0.276	0.236	0.243	0.249	0.225	0.242	0.233	0.208	0.261	0.251	0.264	0.279	0.267	0.267	0.279	0.223
10.6667	0.274	0.236	0.24	0.25	0.225	0.241	0.233	0.209	0.261	0.25	0.263	0.274	0.267	0.266	0.279	0.221
10.7733	0.274	0.236	0.241	0.248	0.226	0.24	0.232	0.207	0.259	0.251	0.259	0.274	0.267	0.264	0.278	0.22
10.88	0.273	0.236	0.239	0.246	0.224	0.239	0.232	0.207	0.258	0.251	0.258	0.272	0.267	0.263	0.278	0.219
10.9867	0.271	0.234	0.237	0.247	0.223	0.239	0.231	0.206	0.257	0.251	0.255	0.271	0.265	0.26	0.275	0.219
11.0933	0.27	0.233	0.236	0.244	0.222	0.238	0.23	0.205	0.255	0.249	0.253	0.269	0.262	0.258	0.275	0.217
11.2	0.269	0.233	0.234	0.244	0.221	0.238	0.231	0.206	0.254	0.249	0.251	0.268	0.263	0.258	0.274	0.213
11.3067	0.268	0.232	0.232	0.243	0.22	0.237	0.23	0.206	0.254	0.248	0.249	0.267	0.263	0.255	0.273	0.212
11.4133	0.267	0.232	0.232	0.242	0.219	0.236	0.23	0.205	0.252	0.248	0.25	0.267	0.26	0.256	0.272	0.21
11.52	0.267	0.231	0.23	0.24	0.219	0.235	0.228	0.204	0.252	0.247	0.246	0.265	0.26	0.254	0.27	0.208
11.6267	0.267	0.231	0.228	0.24	0.219	0.234	0.227	0.204	0.252	0.246	0.242	0.264	0.261	0.252	0.27	0.207
11.7333	0.266	0.23	0.226	0.239	0.217	0.235	0.227	0.203	0.251	0.245	0.243	0.264	0.26	0.252	0.268	0.205
11.84	0.264	0.229	0.225	0.237	0.216	0.232	0.227	0.203	0.251	0.244	0.24	0.261	0.259	0.251	0.266	0.203
11.9467	0.264	0.229	0.222	0.237	0.216	0.233	0.226	0.203	0.249	0.245	0.238	0.261	0.257	0.252	0.266	0.201
12.0533	0.265	0.229	0.22	0.236	0.215	0.232	0.226	0.202	0.248	0.245	0.237	0.259	0.256	0.251	0.265	0.199
12.16	0.262	0.228	0.218	0.235	0.215	0.232	0.227	0.201	0.248	0.244	0.236	0.259	0.258	0.249	0.264	0.198
12.2667	0.262	0.227	0.216	0.234	0.213	0.231	0.225	0.2	0.246	0.243	0.234	0.258	0.254	0.251	0.262	0.196
12.3733	0.261	0.227	0.215	0.232	0.211	0.23	0.225	0.201	0.247	0.242	0.231	0.261	0.254	0.25	0.261	0.194
12.48	0.261	0.227	0.211	0.23	0.211	0.229	0.225	0.2	0.246	0.242	0.23	0.259	0.252	0.249	0.261	0.193
12.5867	0.26	0.226	0.213	0.23	0.209	0.229	0.224	0.2	0.246	0.242	0.228	0.258	0.252	0.249	0.259	0.192
12.6933	0.259	0.225	0.21	0.228	0.209	0.229	0.223	0.199	0.246	0.241	0.226	0.26	0.252	0.246	0.259	0.19
12.8	0.259	0.225	0.209	0.225	0.208	0.228	0.224	0.199	0.246	0.239	0.225	0.257	0.249	0.247	0.257	0.189
12.9067	0.258	0.225	0.208	0.224	0.207	0.227	0.223	0.198	0.245	0.239	0.225	0.256	0.25	0.246	0.258	0.186
13.0133	0.257	0.224	0.207	0.223	0.206	0.225	0.223	0.197	0.244	0.238	0.225	0.255	0.247	0.245	0.254	0.186
13.12	0.258	0.224	0.204	0.222	0.203	0.225	0.222	0.199	0.243	0.24	0.224	0.255	0.248	0.245	0.253	0.185
13.2267	0.257	0.224	0.203	0.219	0.202	0.225	0.221	0.198	0.244	0.238	0.222	0.257	0.248	0.244	0.252	0.184
13.3333	0.257	0.223	0.201	0.221	0.201	0.224	0.221	0.197	0.243	0.238	0.223	0.253	0.245	0.244	0.25	0.182
13.44	0.255	0.222	0.2	0.217	0.201	0.224	0.22	0.197	0.242	0.238	0.223	0.255	0.245	0.244	0.248	0.182
13.5467	0.254	0.223	0.199	0.218	0.199	0.222	0.22	0.196	0.243	0.236	0.222	0.252	0.246	0.241	0.249	0.18
13.6533	0.253	0.221	0.198	0.215	0.197	0.222	0.22	0.196	0.242	0.236	0.221	0.252	0.245	0.241	0.245	0.181
13.76	0.254	0.222	0.196	0.214	0.195	0.222	0.219	0.195	0.242	0.236	0.221	0.249	0.245	0.242	0.245	0.178
13.8667	0.253	0.22	0.195	0.213	0.193	0.22	0.218	0.195	0.242	0.236	0.22	0.252	0.243	0.24	0.243	0.178
13.9733	0.252	0.22	0.194	0.214	0.191	0.219	0.217	0.194	0.241	0.234	0.219	0.25	0.243	0.239	0.244	0.177
14.08	0.252	0.219	0.193	0.21	0.192	0.219	0.218	0.194	0.24	0.234	0.221	0.249	0.242	0.241	0.242	0.177
14.1867	0.25	0.22	0.193	0.209	0.189	0.218	0.216	0.194	0.24	0.234	0.218	0.25	0.243	0.24	0.241	0.175
14.2933	0.249	0.22	0.192	0.21	0.187	0.217	0.217	0.194	0.24	0.233	0.219	0.248	0.243	0.238	0.237	0.176
14.4	0.249	0.217	0.19	0.208	0.185	0.217	0.216	0.192	0.24	0.233	0.22	0.247	0.242	0.237	0.238	0.178
14.5067	0.249	0.217	0.189	0.208	0.185	0.217	0.216	0.192	0.239	0.233	0.218	0.247	0.242	0.236	0.237	0.175
14.6133	0.247	0.218	0.188	0.207	0.183	0.215	0.215	0.193	0.239	0.232	0.219	0.245	0.242	0.237	0.234	0.172
14.72	0.247	0.215	0.188	0.206	0.183	0.215	0.215	0.191	0.239	0.231	0.217	0.245	0.24	0.234	0.235	0.174
14.8267	0.246	0.216	0.186	0.205	0.18	0.213	0.215	0.191	0.238	0.232	0.218	0.245	0.241	0.233	0.234	0.171
14.9333	0.245	0.215	0.184	0.206	0.179	0.213	0.213	0.191	0.238	0.231	0.216	0.245	0.24	0.233	0.232	0.172
15.04	0.245	0.214	0.183	0.204	0.177	0.212	0.213	0.191	0.237	0.23	0.215	0.244	0.239	0.232	0.231	0.171
15.1467	0.245	0.214	0.183	0.204	0.176	0.212	0.213	0.19	0.236	0.231	0.215	0.242	0.239	0.233	0.23	0.171
15.2533	0.244	0.212	0.183	0.203	0.175	0.21	0.212	0.189	0.236	0.229	0.215	0.242	0.239	0.234	0.227	0.172
15.36	0.244	0.214	0.181	0.203	0.173	0.209	0.211	0.19	0.235	0.23	0.215	0.242	0.239	0.234	0.226	0.169
15.4667	0.242	0.212	0.18	0.2	0.173	0.209	0.212	0.188	0.235	0.231	0.213	0.242	0.239	0.233	0.225	0.169
15.5733	0.243	0.21	0.181	0.202	0.171	0.207	0.211	0.188	0.235	0.23	0.213	0.238	0.238	0.23	0.224	0.17
15.68	0.241	0.208	0.177	0.201	0.17	0.206	0.21	0.188	0.235	0.229	0.212	0.241	0.236	0.232	0.223	0.17
15.7867	0.242	0.208	0.179	0.202	0.169	0.205	0.209	0.188	0.233	0.228	0.211	0.239	0.237	0.231	0.223	0.167
15.8933	0.241	0.207	0.178	0.202	0.167	0.205	0.209	0.187	0.233	0.228	0.21	0.238	0.233	0.23	0.219	0.168
16	0.241	0.207	0.178	0.201	0.167	0.204	0.209	0.187	0.234	0.228	0.212	0.239	0.234	0.229	0.22	0.167
[truncated: 29 more columns]

## Sheet: Figure 3A
	DMSO					2BP						P value DMSO vs. 2BP (paired t-test)
PM	0.322	0.33325	0.4015	0.3395	0.35375	0.25875	0.2835	0.31425	0.288	0.314		0.002014
ER	0.0075	0.007	0.0085	0.01475	0.01875	0.02225	0.02525	0.0275	0.031	0.0425		0.000551

## Sheet: Figure 3B
	DMSO					2BP						P value DMSO vs. 2BP (paired t-test)
PM	0.3425	0.34325	0.34325	0.3505	0.3555	0.33925	0.3305	0.3405	0.332	0.35725		0.233912
ER	0.0205	0.0115	0.01225	0.009	0.0145	0.02025	0.01525	0.015	0.01075	0.01425		0.233912

## Sheet: Figure 3C
	DMSO					2BP						P value DMSO vs. 2BP (paired t-test)
PM	0.34275	0.3435	0.38575	0.37675	0.397	0.34475	0.33775	0.35875	0.37075	0.3945		0.191573
ER	0.00275	0.00225	0.00575	0.005	0.00825	0.0035	0.00475	0.0055	0.0065	0.00925		0.137784

## Sheet: Figure 3D
	DMSO					2BP						P value DMSO vs. 2BP (paired t-test)
PM	0.36425	0.36	0.35375	0.29775	0.376	0.355	0.343	0.31625	0.247	0.33375		0.031948
ER	0.0155	0.01575	0.017	0.01175	0.015	0.017	0.019	0.02275	0.02	0.02425		0.031948

## Sheet: Figure 3E
Time in 2BP (h)	mem-l-Venus				Venus-CAAX
1	0.941728	0.842857	0.76388	0.892053	0.981552	0.943662	1.00112	1.07352
2	0.868011	0.77341	0.672082	0.811104	0.966357	0.980135	1.04659	1.04454
4	0.521031	0.487956	0.448528	0.538339	0.947657	0.958836	1.03899	1.0095
5	0.413542	0.408232	0.419011	0.467565	1.00697	1.01107	1.04567	1.04651
6	0.344333	0.372605	0.313091	0.367816	0.998879	1.00774	1.04524	1.03696

## Sheet: Figure 3G
	Gi1 wt								C3S									P value wt vs. C3S (paired t-test)
PM	0.25775	0.27675	0.271	0.22575	0.2625	0.2565	0.27975	0.2895	0.182625	0.1905	0.1875	0.1735	0.19325	0.189	0.2015	0.21475		<0.000001
ER	0.0085	0.005	0.00475	0.00875	0.0125	0.0125	0.012	0.011	0.02525	0.0185	0.01825	0.0235	0.0265	0.0265	0.02775	0.02575		<0.000001

## Sheet: Figure 3H
	DMSO				2BP					P value DMSO vs. 2BP (paired t-test)
PM	0.45325	0.48875	0.57825	0.51425	0.4525	0.461	0.51575	0.4705		0.082033
ER	0.005	0.0145	0.01425	0.0065	0.0115	0.02	0.02775	0.01525		0.033953

[truncated: 19 more sheets: Figure 3I, Figure 3J, Figure 4B, Figure 4C, Figure 4D, Fiugre 4E, Figure 4F, Figure 4G, Figure 4H, Figure 5A, Figure 5B, Figure 5C, Figure 5D, Figure 5E, Figure 5F, Figure S1B, Figure S1C, Figure S1D, Figure S2]
